# Supplementary material for: Selective sweep analysis reveals extensive parallel selection traits between large white and Duroc pigs
Source: Evol Appl. 2020 Aug 28;13(10):2807–20. doi: 10.1111/eva.13085 (PMC7691457; doi:10.1111/eva.13085)
Supplement: Supplementary file 2 — Table S11‐S18 [file EVA-13-2807-s002.xlsx]

## Sheet: Table S1
Table S1. Statistic of whole-genome sequencing data.
Sample ID	Source of data	Population	Reads count	Bases count	Q20	Q30	GC content	High-quality rate(%)	Mapping rate(%)	Depth	Coverage at least 1×(%)	Coverage at least 4×(%)
HZ-LW-1A	Sequencing	DLW	171696753	51509025900	0.959723	0.901209	0.419391	99.9992	99.53	21.1512	99.2728	98.3636
HZ-LW-2A	Sequencing	DLW	178860974	53658292200	0.972653	0.929189	0.430307	100	99.43	22.0337	99.2921	98.7644
HZ-LW-3A	Sequencing	DLW	170150611	51045183300	0.951499	0.884796	0.423118	99.9918	99.47	20.9607	99.2727	98.654
HZ-LW-4A	Sequencing	DLW	184166202	55249860600	0.952891	0.887107	0.42477	99.9911	99.45	22.6873	99.2664	98.6538
HZ-LW-5A	Sequencing	DLW	194118599	58235579700	0.948518	0.879312	0.424626	99.9909	99.45	23.9133	99.3155	98.839
HZ-LW-6A	Sequencing	DLW	189962080	56988624000	0.953381	0.88757	0.426322	99.9914	99.49	23.4013	99.3315	98.8589
HZ-LW-7A	Sequencing	DLW	192863755	57859126500	0.945851	0.874324	0.426267	99.9912	99.39	23.7587	99.3172	98.822
HZ-LW-8A	Sequencing	DLW	195990138	58797041400	0.953139	0.887787	0.427816	99.9917	99.49	24.1439	99.3342	98.8783
HZ-LW-9A	Sequencing	DLW	225346951	67604085300	0.950661	0.883017	0.427775	99.9912	99.46	27.7603	99.3363	98.9373
HZ-LW-10A	Sequencing	DLW	225869953	67760985900	0.94727	0.876543	0.42585	99.9912	99.43	27.8247	99.3317	98.948
HZ-LW-11A	Sequencing	DLW	172879809	51863942700	0.952158	0.883387	0.430771	100	99.46	21.2969	99.3151	98.7281
HZ-LW-12A	Sequencing	DLW	184116649	55234994700	0.949597	0.881079	0.4231	99.9911	99.46	22.6812	99.3011	98.7738
HZ-LW-13A	Sequencing	DLW	170785024	51235507200	0.970481	0.925556	0.436751	99.9889	99.41	21.0389	99.285	98.6035
HZ-LW-14A	Sequencing	DLW	191954516	57586354800	0.967131	0.918438	0.434584	99.9891	99.4	23.6467	99.3062	98.8451
HZ-LW-15A	Sequencing	DLW	194670103	58401030900	0.919264	0.829316	0.426688	99.9912	99.05	23.9813	99.3173	98.7968
HZ-LW-16A	Sequencing	DLW	187893348	56368004400	0.95366	0.888372	0.424704	99.9911	99.5	23.1464	99.3293	98.837
HZ-LW-17A	Sequencing	DLW	185011252	55503375600	0.954042	0.889125	0.424369	99.9911	99.52	22.7914	99.2756	98.7683
HZ-LW-18A	Sequencing	DLW	197183131	59154939300	0.953476	0.888449	0.429574	99.9912	99.46	24.2908	99.3361	98.8659
HZ-LW-19A	Sequencing	DLW	215547939	64664381700	0.9506	0.883037	0.428182	99.9912	99.41	26.5532	99.3398	98.9331
HZ-LW-20A	Sequencing	DLW	222298787	66689636100	0.954496	0.890186	0.423447	99.9911	99.46	27.3848	99.3163	98.9159
HZ-LW-21A	Sequencing	DLW	210262869	63078860700	0.946955	0.876195	0.424563	99.9912	99.45	25.9021	99.3251	98.8809
HZ-LW-22A	Sequencing	DLW	205548873	61664661900	0.95319	0.887677	0.423606	99.9913	99.51	25.3214	99.3058	98.8711
HZ-LW-23A	Sequencing	DLW	184564106	55369231800	0.970223	0.924998	0.438817	99.9891	99.39	22.7363	99.281	98.7473
HZ-LW-24A	Sequencing	DLW	180639221	54191766300	0.953354	0.888009	0.424922	99.9916	99.5	22.2528	99.3087	98.7757
HZ-LW-25A	Sequencing	DLW	171993792	51598137600	0.965425	0.913404	0.427794	100	99.5	21.1878	99.3001	98.6938
HZ-LW-26A	Sequencing	DLW	170005264	51001579200	0.96855	0.92149	0.433545	99.9895	99.35	20.9428	99.2889	98.6335
HZ-LW-27A	Sequencing	DLW	202567778	60770333400	0.949677	0.881395	0.422231	99.9913	99.46	24.9542	99.31	98.7739
HZ-LW-28A	Sequencing	DLW	169655977	50896793100	0.967846	0.918606	0.428838	100	99.46	20.8998	99.281	98.6755
HZ-D-1A	Sequencing	DU	99455991	29836797300	0.95253	0.897266	0.423475	99.9202	99.7	12.2519	98.9212	97.6894
HZ-D-2A	Sequencing	DU	114553496	34366048800	0.95213	0.896405	0.423079	99.918	99.71	14.1118	98.9469	98.2141
HZ-D-3A	Sequencing	DU	103535267	31060580100	0.951507	0.894752	0.425927	99.9255	99.66	12.7544	98.9081	97.853
HZ-D-4A	Sequencing	DU	109060987	32718296100	0.952982	0.898249	0.427844	99.9233	99.58	13.4351	99.3523	97.7487
SAMEA1557407	Download	DU	113571942	21005005651	0.988725	0.930577	0.421422	100	99.93	8.6253	81.2716	71.9837
SAMEA1557419	Download	DU	123452966	22690463453	0.985195	0.910373	0.389553	100	99.94	9.3174	80.8087	71.6535
SAMEA1557434	Download	DU	77667964	14761219415	0.981866	0.913123	0.384746	100	99.94	6.06141	80.1135	64.2641
SAMN03031126	Download	DU	99068905	20011918810	0.965185	0.910784	0.422407	52.1467	99.59	8.21751	98.4324	88.2209
SAMN03031127	Download	DU	170710050	34483430100	0.97463	0.906625	0.421282	78.9366	99.63	14.16	98.8911	96.7332
SAMN03031128	Download	DU	167519916	33839023032	0.970965	0.903063	0.4121	78.4863	99.67	13.8953	99.0321	96.6118
SAMN03031129	Download	DU	166166758	33565685116	0.971159	0.897546	0.39485	77.1753	99.72	13.7831	95.0621	84.5136
SAMN03031130	Download	DU	164569077	33242953554	0.96539	0.886696	0.392768	76.2043	99.74	13.6506	95.8828	85.5473
SAMN03031131	Download	DU	162181793	32760722186	0.981418	0.924127	0.420884	85.3791	99.61	13.4526	98.879	96.6512
SAMN03031132	Download	DU	155198824	31350162448	0.975872	0.908519	0.442922	78.3232	99.61	12.8733	98.693	93.6322
SAMN03031133	Download	DU	161430800	32609021600	0.980188	0.926613	0.436485	76.0018	99.6	13.3903	98.9163	96.3512
SAMN03031134	Download	DU	142850004	28855700808	0.977603	0.914298	0.417153	76.7605	99.67	11.849	98.5292	92.941
SAMN03031135	Download	DU	140787157	28439005714	0.976754	0.915031	0.431151	77.3105	99.59	11.6779	98.5503	92.5015
SAMN03031136	Download	DU	168436966	34024267132	0.975609	0.910195	0.413906	80.0735	99.66	13.9714	98.8987	96.7756
SAMN03031137	Download	DU	163733275	33074121550	0.97868	0.920003	0.407084	81.7808	99.7	13.5812	98.6754	95.2592
SAMN03031138	Download	DU	170634804	34468230408	0.972617	0.900878	0.417454	77.8061	99.71	14.1537	98.8002	96.1486
SAMN03031139	Download	DU	153076520	30921457040	0.9769	0.923962	0.427218	86.3434	99.57	12.6973	98.8212	95.8033
SAMN03031140	Download	DU	165596286	33450449772	0.979191	0.919693	0.417169	85.1822	99.62	13.7358	98.8707	96.715
SAMN03031141	Download	DU	152984636	30902896472	0.984012	0.93429	0.422418	87.3646	99.57	12.6897	98.7847	95.514
SAMN03031142	Download	DU	158296247	31975841894	0.983329	0.933139	0.423546	87.3253	99.56	13.1303	98.8613	95.8918
SAMN03031143	Download	DU	152844544	30874597888	0.98197	0.931336	0.418206	86.995	99.59	12.6781	98.814	95.4557
SAMN03031144	Download	DU	156646054	31642502908	0.972652	0.898243	0.4355	76.0018	99.67	12.9934	98.6867	94.1609
SAMN03031145	Download	DU	150613562	30423939524	0.977025	0.911689	0.434989	79.346	99.63	12.493	98.6432	93.4135
SAMEA1557387	Download	EWB	82713376	15699440455	0.981764	0.914034	0.39587	99.9999	99.94	6.44667	80.6088	68.3185
SAMEA1557401	Download	EWB	97427963	18540589558	0.983552	0.920932	0.420324	100	99.93	7.61333	80.6437	70.0925
SAMEA1557403	Download	EWB	151081867	28389142986	0.988703	0.927315	0.402576	100	99.94	11.6575	81.1137	74.9219
SAMEA1557424	Download	EWB	94995224	18179516594	0.985002	0.927089	0.397138	100	99.94	7.46507	80.9358	71.0878
SAMEA1557433	Download	EWB	122688878	22559769730	0.986409	0.918237	0.410791	100	99.93	9.26373	81.3542	73.683
SAMEA2612513	Download	EWB	104747753	20142473504	0.974848	0.902329	0.401549	100	99.94	8.27112	81.9036	75.4598
SAMEA2612514	Download	EWB	125745583	24202675386	0.975177	0.903914	0.398316	100	99.94	9.93836	82.2555	77.2814
SAMEA2612515	Download	EWB	144965387	28030880353	0.977416	0.909664	0.400889	99.9999	99.95	11.5103	82.2381	77.3863
SAMEA2612516	Download	EWB	93555053	17989245154	0.974566	0.901975	0.400474	100	99.94	7.38693	81.6549	73.7532
SAMEA2612517	Download	EWB	89524899	17231027038	0.975105	0.903531	0.401955	100	99.93	7.07559	81.554	73.0833
SAMEA2612518	Download	EWB	118721048	22851007778	0.975255	0.903521	0.405163	100	99.94	9.38332	82.1212	76.5072
SAMEA2612522	Download	EWB	116670552	22504662135	0.982473	0.919507	0.403123	100	99.94	9.2411	82.1194	76.4964
SAMEA2612523	Download	EWB	105781481	20125687385	0.97697	0.898696	0.404451	100	99.94	8.26422	82.1838	76.3122
SAMEA2612524	Download	EWB	128843378	24803008514	0.981807	0.9176	0.405571	100	99.93	10.1849	82.493	78.3969
SAMEA2612525	Download	EWB	123503399	23818534619	0.982541	0.920509	0.398557	100	99.94	9.78062	82.3696	77.7188
SAMEA2612526	Download	EWB	108265480	20950467645	0.985368	0.934086	0.393566	100	99.93	8.6029	82.1453	74.6121
SAMEA3497874	Download	EWB	170969887	34535917174	0.970786	0.900798	0.409328	63.15	99.56	14.1815	99.1166	96.485
SAMEA3497878	Download	EWB	193058548	38997826696	0.981858	0.930675	0.388619	80.4115	99.62	16.0137	98.0367	93.0138
SAMEA3497880	Download	EWB	135562415	27383607830	0.976332	0.924902	0.394357	68.7809	99.58	11.2445	97.9709	89.9793
SAMEA3497881	Download	EWB	97043501	19602787202	0.972247	0.912803	0.395025	62.5939	99.65	8.0495	97.4136	82.1274
SAMEA3497882	Download	EWB	110312220	22283068440	0.974603	0.919479	0.40227	66.492	99.56	9.15011	98.5652	88.4548
SAMEA3497883	Download	EWB	107025116	21619073432	0.975724	0.922353	0.393366	68.2795	99.4	8.87745	97.6937	86.3782
SAMN02904855	Download	EWB	153531433	31013349466	0.975741	0.910565	0.408384	81.8166	98.37	12.735	99.2037	95.9194

## Sheet: Table S2
Table S2. Significantly enriched GO terms of the 1,000 genes which contain the highest number of nonsynonymous variants.
GO Category	Terms	Gene counts	Fold Enrichment	P-value
GO:0007017	microtubule-based process	65	4	2.39e-19
GO:0000226	microtubule cytoskeleton organization	48	4.37	6.58e-16
GO:0042221	response to chemical	66	0.45	2.28e-15
GO:0007608	sensory perception of smell	14	0.22	1.52e-13
GO:0050911	detection of chemical stimulus involved in sensory perception of smell	14	0.23	3.08e-13
GO:0050907	detection of chemical stimulus involved in sensory perception	15	0.24	7.27e-13
GO:0006259	DNA metabolic process	52	3.19	3.09e-12
GO:0007606	sensory perception of chemical stimulus	17	0.27	3.7e-12
GO:0009593	detection of chemical stimulus	17	0.27	7.22e-12
GO:0050906	detection of stimulus involved in sensory perception	18	0.28	1.55e-11
GO:0051606	detection of stimulus	21	0.32	9.4e-11
GO:0007186	G protein-coupled receptor signaling pathway	27	0.36	1.07e-10
GO:0006281	DNA repair	36	3.66	2.61e-10
GO:0007010	cytoskeleton organization	63	2.46	4.5e-10
GO:0006302	double-strand break repair	22	5.53	1.15e-09
GO:0022402	cell cycle process	52	2.66	1.83e-09
GO:0006310	DNA recombination	23	5.07	2.07e-09
GO:0007156	homophilic cell adhesion via plasma membrane adhesion molecules	20	5.54	6.34e-09
GO:0007155	cell adhesion	47	2.61	1.7e-08
GO:0007018	microtubule-based movement	25	4.11	1.84e-08
GO:0006996	organelle organization	125	1.69	1.87e-08
GO:0007049	cell cycle	53	2.42	1.9e-08
GO:0022610	biological adhesion	47	2.58	2.22e-08
GO:0050877	nervous system process	39	0.47	3.17e-08
GO:0006974	cellular response to DNA damage stimulus	45	2.6	3.67e-08
GO:0003008	system process	49	0.51	6.04e-08
GO:0070925	organelle assembly	38	2.77	8.3e-08
GO:0007600	sensory perception	33	0.45	1.11e-07
GO:0044782	cilium organization	24	3.74	1.7e-07
GO:0016043	cellular component organization	181	1.45	3.92e-07
GO:0098742	cell-cell adhesion via plasma-membrane adhesion molecules	21	3.99	3.97e-07
GO:0060271	cilium assembly	22	3.8	4.34e-07
GO:0031023	microtubule organizing center organization	14	6.03	4.84e-07
GO:0071840	cellular component organization or biogenesis	184	1.44	5.25e-07
GO:0003341	cilium movement	10	9.36	7.6e-07
GO:0007098	centrosome cycle	13	6.19	9.6e-07
GO:0006412	translation	3	0.14	1.03e-06
GO:0051298	centrosome duplication	8	12.77	1.56e-06
GO:0090304	nucleic acid metabolic process	85	1.74	1.67e-06
GO:0007165	signal transduction	107	0.68	4.11e-06
GO:0023052	signaling	113	0.68	4.73e-06
GO:0006261	DNA-dependent DNA replication	12	5.61	6.01e-06
GO:1903046	meiotic cell cycle process	16	3.98	9.42e-06
GO:0000724	double-strand break repair via homologous recombination	11	5.74	1.22e-05
GO:0140013	meiotic nuclear division	15	4.11	1.27e-05
GO:0043604	amide biosynthetic process	6	0.24	1.29e-05
GO:0000725	recombinational repair	11	5.63	1.42e-05
GO:0045005	DNA-dependent DNA replication maintenance of fidelity	8	8.68	1.55e-05
GO:0010564	regulation of cell cycle process	37	2.24	1.61e-05
GO:0001578	microtubule bundle formation	11	5.53	1.66e-05
GO:0007154	cell communication	120	0.71	1.99e-05
GO:0043043	peptide biosynthetic process	5	0.22	2.12e-05
GO:0000723	telomere maintenance	11	5.33	2.23e-05
GO:0007051	spindle organization	14	4.13	2.35e-05
GO:0032200	telomere organization	11	5.24	2.58e-05
GO:0007059	chromosome segregation	20	3.07	2.61e-05
GO:0051321	meiotic cell cycle	16	3.59	3.01e-05
GO:0098609	cell-cell adhesion	27	2.52	3.89e-05
GO:0031297	replication fork processing	7	9.05	4.3e-05
GO:0035082	axoneme assembly	8	7.24	4.67e-05
GO:0006139	nucleobase-containing compound metabolic process	95	1.54	5.87e-05
GO:0098813	nuclear chromosome segregation	17	3.2	6.3e-05
GO:0120031	plasma membrane bounded cell projection assembly	22	2.69	6.52e-05
GO:1901566	organonitrogen compound biosynthetic process	20	0.45	6.63e-05
GO:1901990	regulation of mitotic cell cycle phase transition	19	2.95	6.73e-05
GO:0046483	heterocycle metabolic process	99	1.51	7.04e-05
GO:0006518	peptide metabolic process	7	0.29	7.29e-05
GO:0030031	cell projection assembly	22	2.67	7.36e-05
GO:0006260	DNA replication	14	3.58	9.42e-05
GO:0006725	cellular aromatic compound metabolic process	100	1.49	0.000113
GO:2001034	positive regulation of double-strand break repair via nonhomologous end joining	5	13.57	0.000125
GO:0007099	centriole replication	5	13.57	0.000125
GO:0120036	plasma membrane bounded cell projection organization	44	1.87	0.000143
GO:0000280	nuclear division	19	2.76	0.000149
GO:0051642	centrosome localization	7	7.04	0.000162
GO:0061842	microtubule organizing center localization	7	7.04	0.000162
GO:1901987	regulation of cell cycle phase transition	20	2.65	0.000167
GO:0006357	regulation of transcription by RNA polymerase II	27	0.52	0.000168
GO:0007346	regulation of mitotic cell cycle	28	2.23	0.000172
GO:0045132	meiotic chromosome segregation	10	4.52	0.000175
GO:0043603	cellular amide metabolic process	11	0.38	0.000206
GO:0030030	cell projection organization	44	1.85	0.000216
GO:0090305	nucleic acid phosphodiester bond hydrolysis	19	2.67	0.000217
GO:1901360	organic cyclic compound metabolic process	104	1.45	0.000224
GO:0060249	anatomical structure homeostasis	20	2.56	0.000251
GO:0000729	DNA double-strand break processing	5	10.44	0.000326
GO:0006289	nucleotide-excision repair	7	6.13	0.000337
GO:0000018	regulation of DNA recombination	10	4.11	0.000349
GO:0048285	organelle fission	19	2.55	0.000367
GO:0072698	protein localization to microtubule cytoskeleton	6	7.4	0.000381
GO:0010389	regulation of G2/M transition of mitotic cell cycle	9	4.44	0.000414
GO:0071539	protein localization to centrosome	5	9.69	0.00043
GO:1905508	protein localization to microtubule organizing center	5	9.69	0.00043
GO:0098534	centriole assembly	5	9.69	0.00043
GO:0003351	epithelial cilium movement involved in extracellular fluid movement	5	9.69	0.00043
GO:1902749	regulation of cell cycle G2/M phase transition	10	3.82	0.000585
GO:0000122	negative regulation of transcription by RNA polymerase II	7	0.33	0.000632
GO:0051052	regulation of DNA metabolic process	21	2.32	0.000669
GO:0044380	protein localization to cytoskeleton	6	6.51	0.000681
GO:0006858	extracellular transport	5	8.48	0.000709
GO:0045494	photoreceptor cell maintenance	6	6.26	0.000813
GO:0060294	cilium movement involved in cell motility	4	12.06	0.000876
GO:2001032	regulation of double-strand break repair via nonhomologous end joining	5	7.98	0.000891
GO:0050896	response to stimulus	205	0.82	0.000958
GO:0002920	regulation of humoral immune response	6	6.03	0.000964
GO:0007127	meiosis I	9	3.88	0.000994
GO:0007131	reciprocal meiotic recombination	5	7.54	0.00111
GO:0030449	regulation of complement activation	4	10.86	0.00119
GO:0000278	mitotic cell cycle	25	2.06	0.0012
GO:0061982	meiosis I cell cycle process	9	3.76	0.00121
GO:0032465	regulation of cytokinesis	9	3.7	0.00134
GO:0035825	homologous recombination	5	7.14	0.00136
GO:0051054	positive regulation of DNA metabolic process	14	2.68	0.00139
GO:0051253	negative regulation of RNA metabolic process	16	0.48	0.00141
GO:0010332	response to gamma radiation	7	4.63	0.00144
GO:0022607	cellular component assembly	76	1.46	0.00146
GO:0007420	brain development	31	1.9	0.00149
GO:0051657	maintenance of organelle location	4	9.87	0.00158
GO:0031109	microtubule polymerization or depolymerization	5	6.78	0.00165
GO:0007140	male meiotic nuclear division	6	5.25	0.00179
GO:0051640	organelle localization	23	2.11	0.00188
GO:1903507	negative regulation of nucleic acid-templated transcription	15	0.48	0.0019
GO:1902679	negative regulation of RNA biosynthetic process	15	0.48	0.0019
GO:0045089	positive regulation of innate immune response	13	2.69	0.00192
GO:1903047	mitotic cell cycle process	23	2.09	0.00193
GO:2001022	positive regulation of response to DNA damage stimulus	9	3.49	0.00193
GO:0044085	cellular component biogenesis	80	1.43	0.00204
GO:0045892	negative regulation of transcription, DNA-templated	14	0.47	0.00209
GO:0000712	resolution of meiotic recombination intermediates	3	16.28	0.00219
GO:0002833	positive regulation of response to biotic stimulus	14	2.53	0.00222
GO:0051641	cellular localization	72	1.45	0.00236
GO:0060322	head development	32	1.8	0.00237
GO:0051716	cellular response to stimulus	166	0.81	0.00244
GO:0099111	microtubule-based transport	11	2.9	0.00248
GO:0044255	cellular lipid metabolic process	7	0.36	0.00278
GO:0002218	activation of innate immune response	9	3.26	0.00295
GO:0002831	regulation of response to biotic stimulus	20	2.08	0.00309
GO:0061820	telomeric D-loop disassembly	3	13.57	0.0032
GO:0045739	positive regulation of DNA repair	7	3.96	0.00321
GO:0000212	meiotic spindle organization	4	7.75	0.00325
GO:0008608	attachment of spindle microtubules to kinetochore	4	7.75	0.00325
GO:2000781	positive regulation of double-strand break repair	5	5.65	0.00327
GO:0033036	macromolecule localization	72	1.43	0.00329
GO:0033554	cellular response to stress	55	1.52	0.00338
GO:0001895	retina homeostasis	6	4.52	0.00348
GO:0060285	cilium-dependent cell motility	8	3.45	0.00363
GO:0001539	cilium or flagellum-dependent cell motility	8	3.45	0.00363
GO:0045944	positive regulation of transcription by RNA polymerase II	16	0.51	0.00368
GO:0051726	regulation of cell cycle	43	1.61	0.00386
GO:0051225	spindle assembly	7	3.8	0.00394
GO:0070887	cellular response to chemical stimulus	42	0.66	0.0041
GO:0002253	activation of immune response	15	2.35	0.00411
GO:0050953	sensory perception of light stimulus	11	2.69	0.00419
GO:0010033	response to organic substance	40	0.65	0.00425
GO:0090657	telomeric loop disassembly	3	11.63	0.00445
GO:0051307	meiotic chromosome separation	3	11.63	0.00445
GO:0048539	bone marrow development	3	11.63	0.00445
GO:0010467	gene expression	34	0.63	0.00475
GO:0070192	chromosome organization involved in meiotic cell cycle	7	3.65	0.00478
GO:0051304	chromosome separation	4	6.78	0.00487
GO:2000113	negative regulation of cellular macromolecule biosynthetic process	19	0.55	0.0056
GO:2001020	regulation of response to DNA damage stimulus	14	2.37	0.00561
GO:0045191	regulation of isotype switching	5	4.85	0.00582
GO:0010165	response to X-ray	4	6.39	0.00585
GO:0009058	biosynthetic process	51	0.69	0.00593
GO:0007399	nervous system development	73	1.39	0.00613
GO:0051254	positive regulation of RNA metabolic process	28	0.61	0.00622
GO:1901991	negative regulation of mitotic cell cycle phase transition	9	2.87	0.00624
GO:0045911	positive regulation of DNA recombination	5	4.68	0.00663
GO:0045910	negative regulation of DNA recombination	5	4.68	0.00663
GO:0021987	cerebral cortex development	9	2.84	0.00668
GO:0090222	centrosome-templated microtubule nucleation	2	27.14	0.00722
GO:0051418	microtubule nucleation by microtubule organizing center	2	27.14	0.00722
GO:1904884	positive regulation of telomerase catalytic core complex assembly	2	27.14	0.00722
GO:1904882	regulation of telomerase catalytic core complex assembly	2	27.14	0.00722
GO:0097694	establishment of RNA localization to telomere	2	27.14	0.00722
GO:0046373	L-arabinose metabolic process	2	27.14	0.00722
GO:0019566	arabinose metabolic process	2	27.14	0.00722
GO:0032886	regulation of microtubule-based process	14	2.23	0.00747
GO:0002889	regulation of immunoglobulin mediated immune response	6	3.79	0.00753
GO:0002712	regulation of B cell mediated immunity	6	3.79	0.00753
GO:0006282	regulation of DNA repair	9	2.78	0.00764
GO:0002921	negative regulation of humoral immune response	3	9.05	0.00774
GO:0010457	centriole-centriole cohesion	3	9.05	0.00774
GO:0045930	negative regulation of mitotic cell cycle	13	2.4	0.00778
GO:0007417	central nervous system development	35	1.62	0.00806
GO:0008104	protein localization	60	1.42	0.00824
GO:0006468	protein phosphorylation	40	1.56	0.00826
GO:0050710	negative regulation of cytokine secretion	6	3.7	0.00831
GO:0051302	regulation of cell division	11	2.43	0.0084
GO:0006275	regulation of DNA replication	8	2.93	0.00867
GO:0045088	regulation of innate immune response	16	2.12	0.00878
GO:2000779	regulation of double-strand break repair	7	3.22	0.00882
GO:0033365	protein localization to organelle	25	1.79	0.00904
GO:0044818	mitotic G2/M transition checkpoint	4	5.43	0.00955
GO:0098901	regulation of cardiac muscle cell action potential	4	5.43	0.00955
GO:0007020	microtubule nucleation	3	8.14	0.0098
GO:0006312	mitotic recombination	3	8.14	0.0098
GO:0070198	protein localization to chromosome, telomeric region	3	8.14	0.0098
GO:0007507	heart development	25	1.74	0.0102
GO:1902680	positive regulation of RNA biosynthetic process	27	0.62	0.0104
GO:1903508	positive regulation of nucleic acid-templated transcription	27	0.62	0.0104
GO:0007605	sensory perception of sound	10	2.47	0.0106
GO:1905515	non-motile cilium assembly	5	4.11	0.0106
GO:0008333	endosome to lysosome transport	5	4.11	0.0106
GO:1901576	organic substance biosynthetic process	50	0.71	0.0109
GO:0044283	small molecule biosynthetic process	3	0.28	0.0109
GO:0006935	chemotaxis	3	0.28	0.0109
GO:0007052	mitotic spindle organization	6	3.46	0.011
GO:0042330	taxis	3	0.28	0.011
GO:0031116	positive regulation of microtubule polymerization	4	5.17	0.0111
GO:0034453	microtubule anchoring	4	5.17	0.0111
GO:0045830	positive regulation of isotype switching	4	5.17	0.0111
GO:0007093	mitotic cell cycle checkpoint	8	2.78	0.0114
GO:0051983	regulation of chromosome segregation	8	2.78	0.0114
GO:0070601	centromeric sister chromatid cohesion	2	18.09	0.0117
GO:0070340	detection of bacterial lipopeptide	2	18.09	0.0117
GO:0032053	ciliary basal body organization	2	18.09	0.0117
GO:0099040	ceramide translocation	2	18.09	0.0117
GO:0010558	negative regulation of macromolecule biosynthetic process	22	0.6	0.0119
GO:0007224	smoothened signaling pathway	7	3.02	0.012
GO:0033047	regulation of mitotic sister chromatid segregation	6	3.39	0.012
GO:0044249	cellular biosynthetic process	49	0.71	0.0121
GO:0033260	nuclear DNA replication	3	7.4	0.0121
GO:0007088	regulation of mitotic nuclear division	10	2.4	0.0124
GO:0071480	cellular response to gamma radiation	4	4.93	0.0127
GO:0032501	multicellular organismal process	184	0.85	0.0128
GO:0051053	negative regulation of DNA metabolic process	8	2.71	0.013
GO:0050776	regulation of immune response	31	1.63	0.0134
GO:0000726	non-recombinational repair	4	4.72	0.0145
GO:0045934	negative regulation of nucleobase-containing compound metabolic process	22	0.61	0.0146
GO:0035264	multicellular organism growth	8	2.65	0.0147
GO:0044786	cell cycle DNA replication	3	6.78	0.0148
GO:0032717	negative regulation of interleukin-8 production	3	6.78	0.0148
GO:0090399	replicative senescence	3	6.78	0.0148
GO:0035627	ceramide transport	3	6.78	0.0148
GO:1901988	negative regulation of cell cycle phase transition	9	2.47	0.0149
GO:0051252	regulation of RNA metabolic process	74	0.76	0.0151
GO:0031328	positive regulation of cellular biosynthetic process	35	0.68	0.0153
GO:0050778	positive regulation of immune response	22	1.73	0.0154
GO:0042770	signal transduction in response to DNA damage	6	3.19	0.0154
GO:0071396	cellular response to lipid	3	0.28	0.0155
GO:0051276	chromosome organization	37	1.54	0.0157
GO:0044773	mitotic DNA damage checkpoint	5	3.67	0.0161
GO:0034204	lipid translocation	4	4.52	0.0165
GO:0045740	positive regulation of DNA replication	4	4.52	0.0165
GO:0031122	cytoplasmic microtubule organization	4	4.52	0.0165
GO:0015914	phospholipid transport	7	2.79	0.0171
GO:0072386	plus-end-directed organelle transport along microtubule	2	13.57	0.0172
GO:0072383	plus-end-directed vesicle transport along microtubule	2	13.57	0.0172
GO:0038165	oncostatin-M-mediated signaling pathway	2	13.57	0.0172
GO:0072011	glomerular endothelium development	2	13.57	0.0172
GO:0071500	cellular response to nitrosative stress	2	13.57	0.0172
GO:2000172	regulation of branching morphogenesis of a nerve	2	13.57	0.0172
GO:0050915	sensory perception of sour taste	2	13.57	0.0172
GO:0070269	pyroptosis	2	13.57	0.0172
GO:0099039	sphingolipid translocation	2	13.57	0.0172
GO:0042494	detection of bacterial lipoprotein	2	13.57	0.0172
GO:0010212	response to ionizing radiation	9	2.39	0.0175
GO:0006629	lipid metabolic process	14	0.54	0.0176
GO:0006182	cGMP biosynthetic process	3	6.26	0.0177
GO:0021537	telencephalon development	14	2.06	0.0178
GO:0060113	inner ear receptor cell differentiation	6	3.07	0.018
GO:0031112	positive regulation of microtubule polymerization or depolymerization	4	4.34	0.0186
GO:0086091	regulation of heart rate by cardiac conduction	4	4.34	0.0186
GO:0086004	regulation of cardiac muscle cell contraction	4	4.34	0.0186
GO:0010628	positive regulation of gene expression	36	0.69	0.0194
GO:0009891	positive regulation of biosynthetic process	36	0.69	0.0194
GO:0044774	mitotic DNA integrity checkpoint	5	3.48	0.0194
GO:0031570	DNA integrity checkpoint	7	2.71	0.0195
GO:0032677	regulation of interleukin-8 production	6	3.02	0.0195
GO:0033993	response to lipid	6	0.41	0.02
GO:1903506	regulation of nucleic acid-templated transcription	70	0.77	0.0201
GO:2001141	regulation of RNA biosynthetic process	70	0.77	0.0201
GO:0009725	response to hormone	6	0.41	0.0201
GO:0044271	cellular nitrogen compound biosynthetic process	31	0.67	0.0202
GO:0031572	G2 DNA damage checkpoint	4	4.18	0.0208
GO:0050688	regulation of defense response to virus	6	2.96	0.021
GO:0006301	postreplication repair	3	5.82	0.021
GO:0070286	axonemal dynein complex assembly	3	5.82	0.021
GO:0051783	regulation of nuclear division	11	2.16	0.0221
GO:0097722	sperm motility	6	2.91	0.0225
GO:0030317	flagellated sperm motility	6	2.91	0.0225
GO:0009890	negative regulation of biosynthetic process	25	0.64	0.0228
GO:1903115	regulation of actin filament-based movement	4	4.02	0.0233
GO:0010972	negative regulation of G2/M transition of mitotic cell cycle	4	4.02	0.0233
GO:0006928	movement of cell or subcellular component	46	1.41	0.0235
GO:0007019	microtubule depolymerization	2	10.86	0.0235
GO:0006189	'de novo' IMP biosynthetic process	2	10.86	0.0235
GO:0090286	cytoskeletal anchoring at nuclear membrane	2	10.86	0.0235
GO:0031914	negative regulation of synaptic plasticity	2	10.86	0.0235
GO:0051409	response to nitrosative stress	2	10.86	0.0235
GO:0048496	maintenance of animal organ identity	2	10.86	0.0235
GO:0070339	response to bacterial lipopeptide	2	10.86	0.0235
GO:1904491	protein localization to ciliary transition zone	2	10.86	0.0235
GO:0086073	bundle of His cell-Purkinje myocyte adhesion involved in cell communication	2	10.86	0.0235
GO:0015721	bile acid and bile salt transport	2	10.86	0.0235
GO:0086042	cardiac muscle cell-cardiac muscle cell adhesion	2	10.86	0.0235
GO:0071310	cellular response to organic substance	34	0.69	0.0243
GO:0033599	regulation of mammary gland epithelial cell proliferation	3	5.43	0.0245
GO:0051782	negative regulation of cell division	3	5.43	0.0245
GO:0046785	microtubule polymerization	3	5.43	0.0245
GO:0002755	MyD88-dependent toll-like receptor signaling pathway	3	5.43	0.0245
GO:0043900	regulation of multi-organism process	27	1.59	0.025
GO:0050794	regulation of cellular process	309	0.9	0.0251
GO:0031589	cell-substrate adhesion	10	2.3	0.0257
GO:0033045	regulation of sister chromatid segregation	6	2.81	0.0259
GO:0051651	maintenance of location in cell	6	2.81	0.0259
GO:0032392	DNA geometric change	6	2.81	0.0259
GO:0060122	inner ear receptor cell stereocilium organization	4	3.88	0.0259
GO:0061512	protein localization to cilium	4	3.88	0.0259
GO:0034613	cellular protein localization	44	1.42	0.0261
GO:0030900	forebrain development	18	1.75	0.0261
GO:0070727	cellular macromolecule localization	44	1.41	0.0264
GO:0045893	positive regulation of transcription, DNA-templated	27	0.66	0.0266
GO:0009895	negative regulation of catabolic process	2	0.25	0.0266
GO:0050954	sensory perception of mechanical stimulus	10	2.24	0.0272
GO:1905818	regulation of chromosome separation	5	3.16	0.0272
GO:0031327	negative regulation of cellular biosynthetic process	25	0.65	0.0275
GO:0015748	organophosphate ester transport	8	2.33	0.0275
GO:0003279	cardiac septum development	8	2.33	0.0275
GO:0042490	mechanoreceptor differentiation	6	2.76	0.0277
GO:2000042	negative regulation of double-strand break repair via homologous recombination	3	5.09	0.0283
GO:0008610	lipid biosynthetic process	3	0.31	0.0285
GO:0007143	female meiotic nuclear division	4	3.74	0.0286
GO:0018105	peptidyl-serine phosphorylation	8	2.31	0.0289
GO:0006355	regulation of transcription, DNA-templated	69	0.78	0.0293
GO:0045143	homologous chromosome segregation	5	3.08	0.0295
GO:0007160	cell-matrix adhesion	7	2.47	0.0298
GO:0034165	positive regulation of toll-like receptor 9 signaling pathway	2	9.05	0.0306
GO:0021540	corpus callosum morphogenesis	2	9.05	0.0306
GO:2000483	negative regulation of interleukin-8 secretion	2	9.05	0.0306
GO:0045002	double-strand break repair via single-strand annealing	2	9.05	0.0306
GO:0006290	pyrimidine dimer repair	2	9.05	0.0306
GO:0051661	maintenance of centrosome location	2	9.05	0.0306
GO:0090306	spindle assembly involved in meiosis	2	9.05	0.0306
GO:0032493	response to bacterial lipoprotein	2	9.05	0.0306
GO:0070445	regulation of oligodendrocyte progenitor proliferation	2	9.05	0.0306
GO:0036159	inner dynein arm assembly	2	9.05	0.0306
GO:0000076	DNA replication checkpoint	2	9.05	0.0306
GO:0000012	single strand break repair	2	9.05	0.0306
GO:0035549	positive regulation of interferon-beta secretion	2	9.05	0.0306
GO:0035547	regulation of interferon-beta secretion	2	9.05	0.0306
GO:0010792	DNA double-strand break processing involved in repair via single-strand annealing	2	9.05	0.0306
GO:0045916	negative regulation of complement activation	2	9.05	0.0306
GO:0051093	negative regulation of developmental process	15	0.58	0.0308
GO:0002639	positive regulation of immunoglobulin production	4	3.62	0.0316
GO:0097035	regulation of membrane lipid distribution	4	3.62	0.0316
GO:0070507	regulation of microtubule cytoskeleton organization	11	1.99	0.032
GO:0010556	regulation of macromolecule biosynthetic process	83	0.8	0.0323
GO:0043902	positive regulation of multi-organism process	17	1.75	0.0325
GO:0046068	cGMP metabolic process	3	4.79	0.0325
GO:0007095	mitotic G2 DNA damage checkpoint	3	4.79	0.0325
GO:0036297	interstrand cross-link repair	3	4.79	0.0325
GO:2000112	regulation of cellular macromolecule biosynthetic process	79	0.8	0.0333
GO:0010466	negative regulation of peptidase activity	13	1.88	0.0336
GO:0030516	regulation of axon extension	5	2.95	0.0343
GO:0002697	regulation of immune effector process	17	1.73	0.0345
GO:0031326	regulation of cellular biosynthetic process	86	0.8	0.0346
GO:0000186	activation of MAPKK activity	4	3.5	0.0347
GO:0002891	positive regulation of immunoglobulin mediated immune response	4	3.5	0.0347
GO:0002714	positive regulation of B cell mediated immunity	4	3.5	0.0347
GO:0045935	positive regulation of nucleobase-containing compound metabolic process	35	0.71	0.0357
GO:1902850	microtubule cytoskeleton organization involved in mitosis	6	2.58	0.0358
GO:0009889	regulation of biosynthetic process	88	0.81	0.036
GO:0010817	regulation of hormone levels	5	0.41	0.0365
GO:0032870	cellular response to hormone stimulus	5	0.41	0.0365
GO:0000731	DNA synthesis involved in DNA repair	3	4.52	0.0369
GO:0051173	positive regulation of nitrogen compound metabolic process	64	0.78	0.0378
GO:0098900	regulation of action potential	4	3.39	0.0379
GO:0010824	regulation of centrosome duplication	4	3.39	0.0379
GO:2001021	negative regulation of response to DNA damage stimulus	6	2.54	0.038
GO:0000075	cell cycle checkpoint	9	2.26	0.0381
GO:1903706	regulation of hemopoiesis	4	0.37	0.0385
GO:0033601	positive regulation of mammary gland epithelial cell proliferation	2	7.75	0.0385
GO:1902570	protein localization to nucleolus	2	7.75	0.0385
GO:0000733	DNA strand renaturation	2	7.75	0.0385
GO:0035845	photoreceptor cell outer segment organization	2	7.75	0.0385
GO:1902966	positive regulation of protein localization to early endosome	2	7.75	0.0385
GO:1902965	regulation of protein localization to early endosome	2	7.75	0.0385
GO:0021873	forebrain neuroblast division	2	7.75	0.0385
GO:0048562	embryonic organ morphogenesis	3	0.32	0.0387
GO:0002637	regulation of immunoglobulin production	5	2.83	0.0395
GO:0009056	catabolic process	25	0.67	0.0396
GO:0050789	regulation of biological process	332	0.92	0.0409
GO:0002230	positive regulation of defense response to virus by host	3	4.28	0.0417
GO:0032703	negative regulation of interleukin-2 production	3	4.28	0.0417
GO:0072359	circulatory system development	33	1.44	0.0419
GO:0072089	stem cell proliferation	5	2.77	0.0423
GO:0071479	cellular response to ionizing radiation	5	2.77	0.0423
GO:0008630	intrinsic apoptotic signaling pathway in response to DNA damage	5	2.77	0.0423
GO:0051301	cell division	12	1.88	0.0426
GO:0016567	protein ubiquitination	7	0.47	0.0426
GO:0007041	lysosomal transport	6	2.47	0.0427
GO:0000077	DNA damage checkpoint	6	2.47	0.0427
GO:0031110	regulation of microtubule polymerization or depolymerization	6	2.47	0.0427
GO:0010557	positive regulation of macromolecule biosynthetic process	36	0.72	0.0439
GO:0045216	cell-cell junction organization	7	2.23	0.0455
GO:0034123	positive regulation of toll-like receptor signaling pathway	3	4.07	0.0467
GO:0052652	cyclic purine nucleotide metabolic process	3	4.07	0.0467
GO:2000482	regulation of interleukin-8 secretion	3	4.07	0.0467
GO:0051570	regulation of histone H3-K9 methylation	3	4.07	0.0467
GO:0009190	cyclic nucleotide biosynthetic process	3	4.07	0.0467
GO:0033700	phospholipid efflux	2	6.78	0.047
GO:0034135	regulation of toll-like receptor 2 signaling pathway	2	6.78	0.047
GO:0007135	meiosis II	2	6.78	0.047
GO:1902018	negative regulation of cilium assembly	2	6.78	0.047
GO:0050957	equilibrioception	2	6.78	0.047
GO:0048304	positive regulation of isotype switching to IgG isotypes	2	6.78	0.047
GO:0061983	meiosis II cell cycle process	2	6.78	0.047
GO:0035563	positive regulation of chromatin binding	2	6.78	0.047
GO:0019985	translesion synthesis	2	6.78	0.047
GO:0003223	ventricular compact myocardium morphogenesis	2	6.78	0.047
GO:0019219	regulation of nucleobase-containing compound metabolic process	84	0.81	0.0473
GO:0044267	cellular protein metabolic process	84	0.81	0.0473
GO:0002244	hematopoietic progenitor cell differentiation	7	2.21	0.0477
GO:0007009	plasma membrane organization	6	2.39	0.0478
GO:0032715	negative regulation of interleukin-6 production	4	3.1	0.0488
GO:0010569	regulation of double-strand break repair via homologous recombination	4	3.1	0.0488
GO:0010468	regulation of gene expression	92	0.82	0.049
GO:0031349	positive regulation of defense response	14	1.73	0.0494
GO:0050801	ion homeostasis	8	0.5	0.0496

## Sheet: Table S6
Table S6. Significantly enriched GO terms of the genes in selection regions of DLW
GO Category	Terms	Gene counts	Fold Enrichment	P-value
GO:0050907	detection of chemical stimulus involved in sensory perception	105	0.64	1.29e-06
GO:0050911	detection of chemical stimulus involved in sensory perception of smell	105	0.65	2.25e-06
GO:0007608	sensory perception of smell	107	0.65	2.59e-06
GO:0007606	sensory perception of chemical stimulus	111	0.66	3.37e-06
GO:0009593	detection of chemical stimulus	109	0.66	3.53e-06
GO:0050906	detection of stimulus involved in sensory perception	111	0.66	4.03e-06
GO:0007186	G protein-coupled receptor signaling pathway	143	0.72	2.61e-05
GO:0048706	embryonic skeletal system development	28	2.64	2.67e-05
GO:0051606	detection of stimulus	121	0.69	2.79e-05
GO:0043009	chordate embryonic development	86	1.54	0.000299
GO:0009792	embryo development ending in birth or egg hatching	87	1.53	0.000327
GO:0007600	sensory perception	145	0.75	0.000337
GO:0051607	defense response to virus	27	2.23	0.00044
GO:0009790	embryo development	116	1.4	0.000993
GO:0050877	nervous system process	175	0.79	0.00147
GO:0007275	multicellular organism development	365	1.18	0.00182
GO:0051254	positive regulation of RNA metabolic process	157	1.3	0.00191
GO:0048856	anatomical structure development	395	1.17	0.00193
GO:0021772	olfactory bulb development	10	3.42	0.00212
GO:0086003	cardiac muscle cell contraction	9	3.69	0.00229
GO:0045935	positive regulation of nucleobase-containing compound metabolic process	168	1.28	0.00244
GO:0003008	system process	208	0.82	0.00253
GO:0032502	developmental process	409	1.16	0.00255
GO:0006465	signal peptide processing	5	7.33	0.00256
GO:0021988	olfactory lobe development	10	3.31	0.00258
GO:0007032	endosome organization	10	3.21	0.00312
GO:0048704	embryonic skeletal system morphogenesis	18	2.34	0.0033
GO:0046530	photoreceptor cell differentiation	12	2.68	0.0044
GO:0051224	negative regulation of protein transport	25	1.91	0.0047
GO:0010604	positive regulation of macromolecule metabolic process	273	1.19	0.00472
GO:0051173	positive regulation of nitrogen compound metabolic process	259	1.19	0.00533
GO:0045944	positive regulation of transcription by RNA polymerase II	111	1.33	0.00557
GO:0009615	response to virus	32	1.76	0.00558
GO:0086002	cardiac muscle cell action potential involved in contraction	8	3.42	0.00578
GO:0001501	skeletal system development	55	1.52	0.0058
GO:0010863	positive regulation of phospholipase C activity	6	4.4	0.00634
GO:0120036	plasma membrane bounded cell projection organization	86	1.38	0.00647
GO:0001701	in utero embryonic development	53	1.51	0.00664
GO:0030030	cell projection organization	86	1.37	0.0068
GO:0086026	atrial cardiac muscle cell to AV node cell signaling	5	5.13	0.00773
GO:0086014	atrial cardiac muscle cell action potential	5	5.13	0.00773
GO:1904950	negative regulation of establishment of protein localization	25	1.86	0.00784
GO:1903897	regulation of PERK-mediated unfolded protein response	4	6.84	0.00841
GO:1902680	positive regulation of RNA biosynthetic process	145	1.26	0.00843
GO:1903508	positive regulation of nucleic acid-templated transcription	145	1.26	0.00843
GO:0001835	blastocyst hatching	8	3.16	0.00852
GO:0071684	organism emergence from protective structure	8	3.16	0.00852
GO:0035188	hatching	8	3.16	0.00852
GO:0006928	movement of cell or subcellular component	112	1.3	0.00885
GO:0048568	embryonic organ development	53	1.49	0.00899
GO:1905515	non-motile cilium assembly	9	2.8	0.0102
GO:0048731	system development	322	1.15	0.0103
GO:0086066	atrial cardiac muscle cell to AV node cell communication	5	4.66	0.0104
GO:1900274	regulation of phospholipase C activity	6	3.85	0.0105
GO:0045893	positive regulation of transcription, DNA-templated	137	1.26	0.0108
GO:0050709	negative regulation of protein secretion	18	1.99	0.0112
GO:0030031	cell projection assembly	35	1.6	0.0114
GO:0009893	positive regulation of metabolic process	288	1.16	0.0116
GO:0071840	cellular component organization or biogenesis	384	1.14	0.0117
GO:0007164	establishment of tissue polarity	7	3.26	0.0118
GO:0001736	establishment of planar polarity	7	3.26	0.0118
GO:0010256	endomembrane system organization	36	1.61	0.0119
GO:0060717	chorion development	4	5.86	0.0123
GO:0006950	response to stress	222	1.19	0.0123
GO:0044782	cilium organization	29	1.71	0.0124
GO:0031325	positive regulation of cellular metabolic process	265	1.17	0.0133
GO:0002252	immune effector process	45	1.51	0.0134
GO:0007064	mitotic sister chromatid cohesion	5	4.28	0.0137
GO:0001754	eye photoreceptor cell differentiation	9	2.64	0.0138
GO:0010628	positive regulation of gene expression	169	1.22	0.014
GO:0048598	embryonic morphogenesis	65	1.39	0.0146
GO:0044282	small molecule catabolic process	8	0.44	0.0158
GO:0070252	actin-mediated cell contraction	9	2.57	0.016
GO:0048486	parasympathetic nervous system development	6	3.42	0.0162
GO:0021954	central nervous system neuron development	14	2.14	0.0162
GO:0086001	cardiac muscle cell action potential	8	2.74	0.0167
GO:0010518	positive regulation of phospholipase activity	7	2.99	0.017
GO:0048522	positive regulation of cellular process	410	1.12	0.0171
GO:0035563	positive regulation of chromatin binding	4	5.13	0.0172
GO:0000729	DNA double-strand break processing	5	3.95	0.0176
GO:0009653	anatomical structure morphogenesis	180	1.2	0.0176
GO:0060271	cilium assembly	26	1.7	0.0178
GO:0051223	regulation of protein transport	61	1.4	0.0178
GO:0045739	positive regulation of DNA repair	11	2.35	0.0179
GO:0009891	positive regulation of biosynthetic process	168	1.21	0.018
GO:0002286	T cell activation involved in immune response	9	2.5	0.0183
GO:0042461	photoreceptor cell development	9	2.5	0.0183
GO:0048666	neuron development	69	1.36	0.019
GO:0120031	plasma membrane bounded cell projection assembly	34	1.57	0.0196
GO:1904467	regulation of tumor necrosis factor secretion	6	3.24	0.0198
GO:0010557	positive regulation of macromolecule biosynthetic process	160	1.21	0.0198
GO:0023051	regulation of signaling	264	1.16	0.02
GO:0099537	trans-synaptic signaling	29	1.62	0.0207
GO:0030048	actin filament-based movement	11	2.26	0.0209
GO:0002792	negative regulation of peptide secretion	18	1.87	0.0209
GO:0070201	regulation of establishment of protein localization	63	1.37	0.0212
GO:0031328	positive regulation of cellular biosynthetic process	165	1.21	0.0219
GO:0060193	positive regulation of lipase activity	8	2.57	0.0225
GO:0048513	animal organ development	241	1.16	0.0228
GO:0043950	positive regulation of cAMP-mediated signaling	4	4.56	0.0231
GO:0051013	microtubule severing	4	4.56	0.0231
GO:1903867	extraembryonic membrane development	4	4.56	0.0231
GO:0086019	cell-cell signaling involved in cardiac conduction	6	3.08	0.0238
GO:0010769	regulation of cell morphogenesis involved in differentiation	27	1.61	0.0241
GO:0035108	limb morphogenesis	23	1.72	0.0242
GO:0035107	appendage morphogenesis	23	1.72	0.0242
GO:0010467	gene expression	170	1.2	0.0242
GO:0007178	transmembrane receptor protein serine/threonine kinase signaling pathway	5	0.38	0.0245
GO:1903313	positive regulation of mRNA metabolic process	11	2.17	0.0247
GO:0045665	negative regulation of neuron differentiation	23	1.71	0.0247
GO:0046626	regulation of insulin receptor signaling pathway	8	2.49	0.0258
GO:0042221	response to chemical	348	0.89	0.0261
GO:0010646	regulation of cell communication	261	1.15	0.0262
GO:0010822	positive regulation of mitochondrion organization	11	2.13	0.027
GO:0055123	digestive system development	19	1.79	0.0273
GO:0048699	generation of neurons	120	1.23	0.0274
GO:0097581	lamellipodium organization	7	2.66	0.0275
GO:0030182	neuron differentiation	82	1.3	0.0289
GO:0003006	developmental process involved in reproduction	65	1.35	0.029
GO:0043087	regulation of GTPase activity	43	1.44	0.0291
GO:0016043	cellular component organization	368	1.12	0.0295
GO:0021612	facial nerve structural organization	4	4.1	0.0301
GO:0001881	receptor recycling	4	4.1	0.0301
GO:0060174	limb bud formation	4	4.1	0.0301
GO:0010984	regulation of lipoprotein particle clearance	4	4.1	0.0301
GO:0021889	olfactory bulb interneuron differentiation	4	4.1	0.0301
GO:0010770	positive regulation of cell morphogenesis involved in differentiation	15	1.88	0.0304
GO:0001764	neuron migration	17	1.8	0.0308
GO:0071364	cellular response to epidermal growth factor stimulus	7	2.57	0.0318
GO:0048278	vesicle docking	7	2.57	0.0318
GO:0016050	vesicle organization	22	1.68	0.0325
GO:0042110	T cell activation	27	1.6	0.0325
GO:0048518	positive regulation of biological process	456	1.1	0.0334
GO:0060706	cell differentiation involved in embryonic placenta development	6	2.8	0.0335
GO:0021783	preganglionic parasympathetic fiber development	5	3.21	0.0336
GO:0045664	regulation of neuron differentiation	52	1.37	0.0345
GO:0007626	locomotory behavior	27	1.55	0.0366
GO:0099536	synaptic signaling	30	1.52	0.0368
GO:0048701	embryonic cranial skeleton morphogenesis	9	2.31	0.0374
GO:0008542	visual learning	9	2.31	0.0374
GO:0090087	regulation of peptide transport	61	1.33	0.0375
GO:0001892	embryonic placenta development	14	1.89	0.0381
GO:0033623	regulation of integrin activation	4	3.73	0.0382
GO:0071071	regulation of phospholipid biosynthetic process	4	3.73	0.0382
GO:0048385	regulation of retinoic acid receptor signaling pathway	4	3.73	0.0382
GO:0086012	membrane depolarization during cardiac muscle cell action potential	4	3.73	0.0382
GO:0046628	positive regulation of insulin receptor signaling pathway	4	3.73	0.0382
GO:0060628	regulation of ER to Golgi vesicle-mediated transport	4	3.73	0.0382
GO:0001959	regulation of cytokine-mediated signaling pathway	16	1.8	0.0385
GO:0098727	maintenance of cell number	18	1.73	0.0388
GO:0007632	visual behavior	9	2.25	0.0398
GO:0006941	striated muscle contraction	12	1.95	0.0398
GO:0021675	nerve development	12	1.95	0.0398
GO:1903351	cellular response to dopamine	12	1.95	0.0398
GO:1903350	response to dopamine	12	1.95	0.0398
GO:0060021	roof of mouth development	14	1.87	0.0398
GO:0010821	regulation of mitochondrion organization	16	1.78	0.0399
GO:0070873	regulation of glycogen metabolic process	5	3.02	0.0404
GO:0051654	establishment of mitochondrion localization	5	3.02	0.0404
GO:0008152	metabolic process	694	1.07	0.0411
GO:0050806	positive regulation of synaptic transmission	14	1.84	0.0416
GO:0010517	regulation of phospholipase activity	7	2.39	0.0418
GO:0044085	cellular component biogenesis	174	1.17	0.0419
GO:0007268	chemical synaptic transmission	26	1.56	0.0429
GO:0098916	anterograde trans-synaptic signaling	26	1.56	0.0429
GO:0120039	plasma membrane bounded cell projection morphogenesis	38	1.43	0.0437
GO:0022414	reproductive process	104	1.23	0.0438
GO:0000003	reproduction	104	1.23	0.044
GO:0048858	cell projection morphogenesis	38	1.43	0.0442
GO:0010634	positive regulation of epithelial cell migration	4	0.38	0.0452
GO:0021953	central nervous system neuron differentiation	24	1.6	0.0456
GO:0140014	mitotic nuclear division	17	1.76	0.0469
GO:1903214	regulation of protein targeting to mitochondrion	4	3.42	0.0475
GO:0021610	facial nerve morphogenesis	4	3.42	0.0475
GO:0021604	cranial nerve structural organization	4	3.42	0.0475
GO:0021561	facial nerve development	4	3.42	0.0475
GO:0038093	Fc receptor signaling pathway	4	3.42	0.0475
GO:0070528	protein kinase C signaling	4	3.42	0.0475
GO:1901028	regulation of mitochondrial outer membrane permeabilization involved in apoptotic signaling pathway	4	3.42	0.0475
GO:0006936	muscle contraction	19	1.67	0.0475
GO:0007212	dopamine receptor signaling pathway	5	2.85	0.0479
GO:0002068	glandular epithelial cell development	5	2.85	0.0479
GO:0018200	peptidyl-glutamic acid modification	5	2.85	0.0479
GO:0043576	regulation of respiratory gaseous exchange	5	2.85	0.0479
GO:1900101	regulation of endoplasmic reticulum unfolded protein response	5	2.85	0.0479
GO:0022008	neurogenesis	126	1.2	0.0483
GO:0030097	hemopoiesis	58	1.32	0.0485
GO:0060759	regulation of response to cytokine stimulus	17	1.73	0.0489
GO:0048483	autonomic nervous system development	9	2.1	0.0495
GO:0060760	positive regulation of response to cytokine stimulus	9	2.1	0.0495

## Sheet: Table S8
Table S8. Significantly enriched GO terms of the genes in selection regions of DU
GO Category	Terms	Gene counts	Fold Enrichment	P-value
GO:0009593	detection of chemical stimulus	19	0.18	3.19e-25
GO:0051606	detection of stimulus	22	0.2	4.87e-25
GO:0050907	detection of chemical stimulus involved in sensory perception	19	0.18	9.89e-25
GO:0050911	detection of chemical stimulus involved in sensory perception of smell	19	0.18	2.05e-24
GO:0050906	detection of stimulus involved in sensory perception	21	0.2	2.36e-24
GO:0007608	sensory perception of smell	20	0.19	3.98e-24
GO:0007606	sensory perception of chemical stimulus	23	0.21	4.78e-23
GO:0007600	sensory perception	40	0.32	1.43e-18
GO:0007186	G protein-coupled receptor signaling pathway	48	0.38	5.56e-16
GO:0050877	nervous system process	61	0.43	1.8e-14
GO:0003008	system process	93	0.57	1.44e-09
GO:0051252	regulation of RNA metabolic process	224	1.37	3.66e-06
GO:0019219	regulation of nucleobase-containing compound metabolic process	235	1.35	5.4e-06
GO:0048856	anatomical structure development	282	1.3	6.89e-06
GO:0032502	developmental process	291	1.29	9.89e-06
GO:0007275	multicellular organism development	259	1.31	1.64e-05
GO:0048731	system development	236	1.32	1.72e-05
GO:0010468	regulation of gene expression	247	1.31	2.71e-05
GO:0003002	regionalization	37	2.19	3.92e-05
GO:0006355	regulation of transcription, DNA-templated	201	1.34	3.95e-05
GO:2001141	regulation of RNA biosynthetic process	206	1.34	4.09e-05
GO:1903506	regulation of nucleic acid-templated transcription	205	1.33	4.95e-05
GO:0060255	regulation of macromolecule metabolic process	335	1.23	5.26e-05
GO:0061337	cardiac conduction	12	4.59	5.43e-05
GO:0051171	regulation of nitrogen compound metabolic process	321	1.24	6.06e-05
GO:0048869	cellular developmental process	195	1.34	6.92e-05
GO:0010556	regulation of macromolecule biosynthetic process	228	1.3	8.87e-05
GO:0007389	pattern specification process	42	1.99	9.23e-05
GO:0051239	regulation of multicellular organismal process	187	1.33	0.00011
GO:0019222	regulation of metabolic process	355	1.21	0.00011
GO:0030154	cell differentiation	188	1.33	0.000117
GO:2000112	regulation of cellular macromolecule biosynthetic process	218	1.3	0.00013
GO:0009653	anatomical structure morphogenesis	135	1.41	0.000154
GO:0051146	striated muscle cell differentiation	23	2.55	0.000169
GO:0048513	animal organ development	177	1.34	0.000189
GO:0001501	skeletal system development	44	1.9	0.000191
GO:0009889	regulation of biosynthetic process	234	1.27	0.000196
GO:0042692	muscle cell differentiation	26	2.39	0.000197
GO:0080090	regulation of primary metabolic process	323	1.22	0.000219
GO:0031323	regulation of cellular metabolic process	332	1.21	0.000226
GO:0031326	regulation of cellular biosynthetic process	230	1.27	0.000248
GO:0006357	regulation of transcription by RNA polymerase II	124	1.41	0.000253
GO:0030155	regulation of cell adhesion	53	1.74	0.000273
GO:2000026	regulation of multicellular organismal development	126	1.41	0.000288
GO:0042221	response to chemical	197	0.79	0.00035
GO:0035637	multicellular organismal signaling	14	3.08	0.000514
GO:0045595	regulation of cell differentiation	110	1.42	0.000543
GO:0009954	proximal/distal pattern formation	9	4.38	0.000613
GO:0007399	nervous system development	123	1.38	0.000636
GO:0048583	regulation of response to stimulus	212	1.26	0.000652
GO:0007165	signal transduction	217	0.81	0.000757
GO:0021602	cranial nerve morphogenesis	8	4.76	0.000778
GO:0007610	behavior	47	1.71	0.000842
GO:0086065	cell communication involved in cardiac conduction	8	4.59	0.000949
GO:0060537	muscle tissue development	30	1.97	0.00104
GO:0045785	positive regulation of cell adhesion	34	1.9	0.00107
GO:0021648	vestibulocochlear nerve morphogenesis	4	12.84	0.00117
GO:0061140	lung secretory cell differentiation	5	8.03	0.00126
GO:0050793	regulation of developmental process	152	1.31	0.00127
GO:0060173	limb development	22	2.19	0.0013
GO:0048736	appendage development	22	2.19	0.0013
GO:0050866	negative regulation of cell activation	19	2.33	0.00138
GO:0022414	reproductive process	79	1.46	0.00145
GO:0000003	reproduction	79	1.46	0.00146
GO:0061061	muscle structure development	37	1.8	0.00153
GO:0048522	positive regulation of cellular process	280	1.2	0.00161
GO:0009790	embryo development	78	1.47	0.00167
GO:0009887	animal organ morphogenesis	69	1.51	0.00168
GO:0060307	regulation of ventricular cardiac muscle cell membrane repolarization	6	5.67	0.00171
GO:0043383	negative T cell selection	5	7.3	0.00174
GO:0086012	membrane depolarization during cardiac muscle cell action potential	5	7.3	0.00174
GO:0055002	striated muscle cell development	15	2.56	0.00174
GO:0048519	negative regulation of biological process	277	1.2	0.00174
GO:0048518	positive regulation of biological process	313	1.18	0.0019
GO:0022407	regulation of cell-cell adhesion	32	1.84	0.00213
GO:0055007	cardiac muscle cell differentiation	11	3.04	0.00214
GO:0022008	neurogenesis	94	1.4	0.00214
GO:0060306	regulation of membrane repolarization	7	4.5	0.00216
GO:0086091	regulation of heart rate by cardiac conduction	7	4.5	0.00216
GO:0008016	regulation of heart contraction	18	2.28	0.00226
GO:1902106	negative regulation of leukocyte differentiation	12	2.83	0.00234
GO:0071625	vocalization behavior	5	6.69	0.00235
GO:0051241	negative regulation of multicellular organismal process	78	1.44	0.00242
GO:0009952	anterior/posterior pattern specification	22	2.11	0.00256
GO:0048699	generation of neurons	87	1.4	0.00287
GO:0048705	skeletal system morphogenesis	24	2.03	0.00293
GO:0086010	membrane depolarization during action potential	5	6.17	0.0031
GO:0046634	regulation of alpha-beta T cell activation	12	2.71	0.0032
GO:0035051	cardiocyte differentiation	13	2.58	0.00328
GO:1902679	negative regulation of RNA biosynthetic process	76	1.44	0.00332
GO:0099623	regulation of cardiac muscle cell membrane repolarization	6	4.82	0.00336
GO:0031069	hair follicle morphogenesis	6	4.82	0.00336
GO:0086019	cell-cell signaling involved in cardiac conduction	6	4.82	0.00336
GO:0046685	response to arsenic-containing substance	6	4.82	0.00336
GO:0045892	negative regulation of transcription, DNA-templated	73	1.44	0.00353
GO:0051253	negative regulation of RNA metabolic process	80	1.41	0.00362
GO:0048568	embryonic organ development	38	1.67	0.00373
GO:0021675	nerve development	11	2.8	0.00376
GO:0021562	vestibulocochlear nerve development	4	8.03	0.00398
GO:0048617	embryonic foregut morphogenesis	4	8.03	0.00398
GO:0007350	blastoderm segmentation	5	5.73	0.00401
GO:0045934	negative regulation of nucleobase-containing compound metabolic process	85	1.39	0.00406
GO:0010646	regulation of cell communication	180	1.24	0.00408
GO:1903507	negative regulation of nucleic acid-templated transcription	75	1.42	0.00416
GO:2000113	negative regulation of cellular macromolecule biosynthetic process	82	1.4	0.00423
GO:0030030	cell projection organization	60	1.49	0.00424
GO:0050868	negative regulation of T cell activation	12	2.6	0.00431
GO:0055001	muscle cell development	15	2.34	0.00459
GO:0014706	striated muscle tissue development	27	1.87	0.00466
GO:0060284	regulation of cell development	58	1.49	0.00477
GO:0042177	negative regulation of protein catabolic process	15	2.32	0.00486
GO:0048641	regulation of skeletal muscle tissue development	8	3.38	0.00487
GO:0048730	epidermis morphogenesis	6	4.38	0.00497
GO:0009893	positive regulation of metabolic process	194	1.22	0.00499
GO:0097094	craniofacial suture morphogenesis	5	5.35	0.00509
GO:0010720	positive regulation of cell development	35	1.68	0.00509
GO:0086001	cardiac muscle cell action potential	7	3.75	0.00513
GO:0003012	muscle system process	20	2.06	0.00521
GO:0120036	plasma membrane bounded cell projection organization	59	1.48	0.00525
GO:0042391	regulation of membrane potential	29	1.78	0.00531
GO:0007440	foregut morphogenesis	4	7.14	0.00549
GO:0023051	regulation of signaling	180	1.23	0.00551
GO:0002250	adaptive immune response	18	2.08	0.00578
GO:0010629	negative regulation of gene expression	94	1.35	0.00579
GO:0009966	regulation of signal transduction	160	1.25	0.00603
GO:0055117	regulation of cardiac muscle contraction	9	2.95	0.00632
GO:0090287	regulation of cellular response to growth factor stimulus	24	1.89	0.00632
GO:0009888	tissue development	100	1.33	0.00635
GO:0010604	positive regulation of macromolecule metabolic process	180	1.23	0.00642
GO:0010558	negative regulation of macromolecule biosynthetic process	85	1.37	0.00652
GO:0048706	embryonic skeletal system development	15	2.21	0.0066
GO:0016485	protein processing	14	2.32	0.00664
GO:0009894	regulation of catabolic process	55	1.47	0.00685
GO:0051173	positive regulation of nitrogen compound metabolic process	171	1.23	0.00687
GO:1903037	regulation of leukocyte cell-cell adhesion	24	1.85	0.00694
GO:0010628	positive regulation of gene expression	115	1.3	0.00708
GO:0048468	cell development	94	1.34	0.00716
GO:0021559	trigeminal nerve development	4	6.42	0.00733
GO:0045060	negative thymic T cell selection	4	6.42	0.00733
GO:0006942	regulation of striated muscle contraction	10	2.68	0.00744
GO:0065008	regulation of biological quality	201	1.21	0.00777
GO:0002504	antigen processing and presentation of peptide or polysaccharide antigen via MHC class II	5	4.72	0.00784
GO:0071243	cellular response to arsenic-containing substance	5	4.72	0.00784
GO:0060850	regulation of transcription involved in cell fate commitment	5	4.72	0.00784
GO:0002695	negative regulation of leukocyte activation	16	2.2	0.00789
GO:0045581	negative regulation of T cell differentiation	7	3.41	0.00797
GO:1903522	regulation of blood circulation	19	1.99	0.00801
GO:0007276	gamete generation	40	1.57	0.00818
GO:1901343	negative regulation of vasculature development	13	2.37	0.00831
GO:0007283	spermatogenesis	31	1.69	0.00833
GO:0071222	cellular response to lipopolysaccharide	14	2.2	0.00888
GO:0050865	regulation of cell activation	38	1.58	0.00892
GO:0050863	regulation of T cell activation	25	1.8	0.00898
GO:0055114	oxidation-reduction process	35	0.65	0.00906
GO:0045058	T cell selection	7	3.31	0.00914
GO:0031057	negative regulation of histone modification	7	3.31	0.00914
GO:0007626	locomotory behavior	21	1.88	0.00933
GO:0048589	developmental growth	31	1.66	0.00934
GO:0003007	heart morphogenesis	23	1.83	0.00945
GO:0019236	response to pheromone	4	5.84	0.00954
GO:0048172	regulation of short-term neuronal synaptic plasticity	4	5.84	0.00954
GO:0035295	tube development	59	1.44	0.00955
GO:2001056	positive regulation of cysteine-type endopeptidase activity	13	2.29	0.00963
GO:0070647	protein modification by small protein conjugation or removal	50	1.49	0.00976
GO:0006941	striated muscle contraction	10	2.55	0.00995
GO:0000122	negative regulation of transcription by RNA polymerase II	53	1.46	0.00998
GO:0009792	embryo development ending in birth or egg hatching	53	1.46	0.0101
GO:0051179	localization	263	1.17	0.0102
GO:0031175	neuron projection development	39	1.55	0.0106
GO:0031325	positive regulation of cellular metabolic process	176	1.21	0.0106
GO:0048598	embryonic morphogenesis	45	1.51	0.0109
GO:0031327	negative regulation of cellular biosynthetic process	86	1.33	0.0111
GO:0010811	positive regulation of cell-substrate adhesion	12	2.41	0.0112
GO:0045935	positive regulation of nucleobase-containing compound metabolic process	108	1.29	0.0113
GO:0046639	negative regulation of alpha-beta T cell differentiation	5	4.22	0.0115
GO:0021545	cranial nerve development	8	2.85	0.0115
GO:0050852	T cell receptor signaling pathway	8	2.85	0.0115
GO:1990138	neuron projection extension	8	2.85	0.0115
GO:0031329	regulation of cellular catabolic process	46	1.5	0.0118
GO:0009890	negative regulation of biosynthetic process	87	1.32	0.0118
GO:0048634	regulation of muscle organ development	13	2.2	0.012
GO:0070885	negative regulation of calcineurin-NFAT signaling cascade	4	5.35	0.0121
GO:0106057	negative regulation of calcineurin-mediated signaling	4	5.35	0.0121
GO:1903038	negative regulation of leukocyte cell-cell adhesion	12	2.35	0.0122
GO:0040012	regulation of locomotion	62	1.41	0.0122
GO:0051250	negative regulation of lymphocyte activation	13	2.17	0.0127
GO:0002683	negative regulation of immune system process	33	1.61	0.0127
GO:0045597	positive regulation of cell differentiation	59	1.42	0.0127
GO:0032879	regulation of localization	148	1.23	0.0127
GO:0040007	growth	31	1.64	0.013
GO:0031638	zymogen activation	6	3.44	0.0132
GO:0045620	negative regulation of lymphocyte differentiation	7	3.04	0.0134
GO:0035640	exploration behavior	5	4.01	0.0137
GO:0048232	male gamete generation	31	1.62	0.014
GO:0046637	regulation of alpha-beta T cell differentiation	8	2.73	0.0143
GO:0009749	response to glucose	9	2.53	0.0145
GO:0048609	multicellular organismal reproductive process	45	1.49	0.0145
GO:0051093	negative regulation of developmental process	61	1.4	0.0148
GO:0022408	negative regulation of cell-cell adhesion	15	2.02	0.0149
GO:0051270	regulation of cellular component movement	61	1.39	0.015
GO:0001658	branching involved in ureteric bud morphogenesis	7	2.96	0.0151
GO:0035136	forelimb morphogenesis	7	2.96	0.0151
GO:0048523	negative regulation of cellular process	241	1.17	0.0151
GO:2000319	regulation of T-helper 17 cell differentiation	4	4.94	0.0152
GO:0046597	negative regulation of viral entry into host cell	4	4.94	0.0152
GO:0051716	cellular response to stimulus	305	0.88	0.0154
GO:0032504	multicellular organism reproduction	45	1.47	0.0157
GO:0001508	action potential	9	2.49	0.0159
GO:0009746	response to hexose	9	2.49	0.0159
GO:0034284	response to monosaccharide	9	2.49	0.0159
GO:0023052	signaling	242	0.87	0.0159
GO:0060487	lung epithelial cell differentiation	5	3.82	0.0161
GO:0051254	positive regulation of RNA metabolic process	99	1.28	0.0165
GO:1903707	negative regulation of hemopoiesis	14	2.12	0.0166
GO:0006928	movement of cell or subcellular component	74	1.35	0.0167
GO:1905268	negative regulation of chromatin organization	7	2.88	0.0169
GO:0071219	cellular response to molecule of bacterial origin	14	2.1	0.017
GO:0046635	positive regulation of alpha-beta T cell activation	8	2.62	0.0175
GO:0045596	negative regulation of cell differentiation	46	1.45	0.0175
GO:0009895	negative regulation of catabolic process	23	1.72	0.0176
GO:0007548	sex differentiation	21	1.77	0.0178
GO:0008544	epidermis development	19	1.82	0.0181
GO:0007154	cell communication	249	0.87	0.0185
GO:0014911	positive regulation of smooth muscle cell migration	4	4.59	0.0186
GO:0007160	cell-matrix adhesion	11	2.29	0.0186
GO:0060479	lung cell differentiation	5	3.65	0.0189
GO:0030878	thyroid gland development	5	3.65	0.0189
GO:0048588	developmental cell growth	9	2.41	0.019
GO:0022409	positive regulation of cell-cell adhesion	19	1.79	0.0192
GO:0016525	negative regulation of angiogenesis	11	2.26	0.0194
GO:0043009	chordate embryonic development	51	1.43	0.0194
GO:0060428	lung epithelium development	6	3.11	0.0196
GO:0060281	regulation of oocyte development	6	3.11	0.0196
GO:1905879	regulation of oogenesis	6	3.11	0.0196
GO:0035115	embryonic forelimb morphogenesis	6	3.11	0.0196
GO:0014910	regulation of smooth muscle cell migration	6	3.11	0.0196
GO:0051240	positive regulation of multicellular organismal process	99	1.27	0.02
GO:0048729	tissue morphogenesis	42	1.48	0.0201
GO:2000181	negative regulation of blood vessel morphogenesis	11	2.24	0.0204
GO:2000514	regulation of CD4-positive, alpha-beta T cell activation	7	2.74	0.021
GO:0043280	positive regulation of cysteine-type endopeptidase activity involved in apoptotic process	11	2.21	0.0214
GO:1901342	regulation of vasculature development	24	1.68	0.0214
GO:0010557	positive regulation of macromolecule biosynthetic process	106	1.26	0.0216
GO:0051899	membrane depolarization	5	3.49	0.0219
GO:0030182	neuron differentiation	56	1.39	0.0221
GO:0043370	regulation of CD4-positive, alpha-beta T cell differentiation	6	3.01	0.0222
GO:2000316	regulation of T-helper 17 type immune response	4	4.28	0.0225
GO:0010592	positive regulation of lamellipodium assembly	4	4.28	0.0225
GO:0021854	hypothalamus development	4	4.28	0.0225
GO:0060349	bone morphogenesis	11	2.18	0.0225
GO:0050870	positive regulation of T cell activation	16	1.87	0.0231
GO:0035108	limb morphogenesis	16	1.87	0.0231
GO:0035107	appendage morphogenesis	16	1.87	0.0231
GO:0002694	regulation of leukocyte activation	34	1.51	0.0232
GO:0048747	muscle fiber development	7	2.68	0.0233
GO:0019217	regulation of fatty acid metabolic process	8	2.47	0.0233
GO:0046631	alpha-beta T cell activation	8	2.47	0.0233
GO:0006955	immune response	50	1.41	0.0239
GO:0031328	positive regulation of cellular biosynthetic process	109	1.25	0.0239
GO:1902105	regulation of leukocyte differentiation	22	1.68	0.0241
GO:0006936	muscle contraction	14	1.92	0.0249
GO:0044057	regulation of system process	32	1.53	0.0249
GO:0120039	plasma membrane bounded cell projection morphogenesis	27	1.59	0.0251
GO:0046596	regulation of viral entry into host cell	5	3.34	0.0252
GO:0048858	cell projection morphogenesis	27	1.59	0.0255
GO:0050769	positive regulation of neurogenesis	27	1.59	0.0255
GO:0045655	regulation of monocyte differentiation	4	4.01	0.0268
GO:0045061	thymic T cell selection	4	4.01	0.0268
GO:0043304	regulation of mast cell degranulation	4	4.01	0.0268
GO:0048738	cardiac muscle tissue development	15	1.94	0.0269
GO:0042633	hair cycle	10	2.26	0.0272
GO:0042303	molting cycle	10	2.26	0.0272
GO:0007507	heart development	36	1.49	0.028
GO:0051234	establishment of localization	203	1.16	0.028
GO:0042176	regulation of protein catabolic process	28	1.57	0.0284
GO:0045666	positive regulation of neuron differentiation	21	1.7	0.0285
GO:0006937	regulation of muscle contraction	13	1.97	0.0286
GO:0071216	cellular response to biotic stimulus	15	1.9	0.0287
GO:0042110	T cell activation	19	1.76	0.0287
GO:0045622	regulation of T-helper cell differentiation	5	3.21	0.0288
GO:0086003	cardiac muscle cell contraction	5	3.21	0.0288
GO:0003254	regulation of membrane depolarization	5	3.21	0.0288
GO:0016043	cellular component organization	241	1.15	0.0291
GO:0090092	regulation of transmembrane receptor protein serine/threonine kinase signaling pathway	19	1.75	0.0292
GO:0019953	sexual reproduction	46	1.42	0.0293
GO:0048666	neuron development	46	1.41	0.0295
GO:0010950	positive regulation of endopeptidase activity	13	1.95	0.0297
GO:0072001	renal system development	23	1.63	0.0298
GO:0032990	cell part morphogenesis	28	1.54	0.0306
GO:0035239	tube morphogenesis	43	1.42	0.0306
GO:0090288	negative regulation of cellular response to growth factor stimulus	13	1.93	0.0309
GO:0055013	cardiac muscle cell development	6	2.75	0.0311
GO:0016567	protein ubiquitination	37	1.46	0.0314
GO:0001945	lymph vessel development	4	3.78	0.0317
GO:1902547	regulation of cellular response to vascular endothelial growth factor stimulus	4	3.78	0.0317
GO:0031579	membrane raft organization	4	3.78	0.0317
GO:0044703	multi-organism reproductive process	50	1.37	0.0321
GO:0016192	vesicle-mediated transport	62	1.34	0.0324
GO:0051249	regulation of lymphocyte activation	29	1.55	0.0325
GO:0021761	limbic system development	10	2.14	0.0326
GO:0032496	response to lipopolysaccharide	17	1.76	0.0327
GO:0046636	negative regulation of alpha-beta T cell activation	5	3.09	0.0328
GO:0007162	negative regulation of cell adhesion	19	1.69	0.0331
GO:0001817	regulation of cytokine production	44	1.4	0.0341
GO:0032989	cellular component morphogenesis	44	1.4	0.0341
GO:0070252	actin-mediated cell contraction	6	2.68	0.0346
GO:1901861	regulation of muscle tissue development	12	2.03	0.0347
GO:0010941	regulation of cell death	85	1.27	0.0348
GO:0010605	negative regulation of macromolecule metabolic process	137	1.2	0.0355
GO:0030334	regulation of cell migration	52	1.37	0.0356
GO:0060021	roof of mouth development	10	2.08	0.036
GO:0001657	ureteric bud development	10	2.08	0.036
GO:0030510	regulation of BMP signaling pathway	10	2.08	0.036
GO:0002027	regulation of heart rate	9	2.33	0.0362
GO:0016049	cell growth	9	2.33	0.0362
GO:1902680	positive regulation of RNA biosynthetic process	92	1.25	0.0368
GO:1903508	positive regulation of nucleic acid-templated transcription	92	1.25	0.0368
GO:0060438	trachea development	4	3.57	0.0369
GO:0033006	regulation of mast cell activation involved in immune response	4	3.57	0.0369
GO:0048745	smooth muscle tissue development	4	3.57	0.0369
GO:0010954	positive regulation of protein processing	4	3.57	0.0369
GO:2000649	regulation of sodium ion transmembrane transporter activity	5	2.97	0.037
GO:0070884	regulation of calcineurin-NFAT signaling cascade	5	2.97	0.037
GO:0051642	centrosome localization	5	2.97	0.037
GO:0106056	regulation of calcineurin-mediated signaling	5	2.97	0.037
GO:0050856	regulation of T cell receptor signaling pathway	5	2.97	0.037
GO:0051145	smooth muscle cell differentiation	5	2.97	0.037
GO:0061842	microtubule organizing center localization	5	2.97	0.037
GO:0007224	smoothened signaling pathway	9	2.29	0.0373
GO:0035725	sodium ion transmembrane transport	9	2.29	0.0373
GO:0042158	lipoprotein biosynthetic process	9	2.29	0.0373
GO:0030326	embryonic limb morphogenesis	14	1.9	0.0374
GO:0035113	embryonic appendage morphogenesis	14	1.9	0.0374
GO:0009891	positive regulation of biosynthetic process	109	1.23	0.0377
GO:0072164	mesonephric tubule development	10	2.06	0.0379
GO:0072163	mesonephric epithelium development	10	2.06	0.0379
GO:0055006	cardiac cell development	6	2.6	0.0383
GO:0060976	coronary vasculature development	6	2.6	0.0383
GO:0030239	myofibril assembly	6	2.6	0.0383
GO:0045944	positive regulation of transcription by RNA polymerase II	69	1.29	0.0385
GO:0021543	pallium development	14	1.87	0.0389
GO:0001816	cytokine production	14	1.87	0.0389
GO:0032446	protein modification by small protein conjugation	39	1.42	0.0389
GO:0051094	positive regulation of developmental process	79	1.28	0.039
GO:0010810	regulation of cell-substrate adhesion	16	1.78	0.0398
GO:0048704	embryonic skeletal system morphogenesis	10	2.03	0.04
GO:0042157	lipoprotein metabolic process	10	2.03	0.04
GO:0048608	reproductive structure development	30	1.49	0.04
GO:0003205	cardiac chamber development	16	1.77	0.0406
GO:0060675	ureteric bud morphogenesis	7	2.34	0.0408
GO:2000145	regulation of cell motility	54	1.34	0.0408
GO:0071840	cellular component organization or biogenesis	245	1.13	0.0408
GO:1990542	mitochondrial transmembrane transport	5	2.87	0.0416
GO:0032435	negative regulation of proteasomal ubiquitin-dependent protein catabolic process	5	2.87	0.0416
GO:0009620	response to fungus	5	2.87	0.0416
GO:1900193	regulation of oocyte maturation	5	2.87	0.0416
GO:0050851	antigen receptor-mediated signaling pathway	9	2.19	0.0416
GO:0022405	hair cycle process	9	2.19	0.0416
GO:0022404	molting cycle process	9	2.19	0.0416
GO:0010952	positive regulation of peptidase activity	14	1.83	0.0418
GO:2000059	negative regulation of ubiquitin-dependent protein catabolic process	6	2.53	0.0422
GO:1903039	positive regulation of leukocyte cell-cell adhesion	16	1.75	0.0423
GO:0090257	regulation of muscle system process	16	1.75	0.0423
GO:0006869	lipid transport	20	1.62	0.0423
GO:0090314	positive regulation of protein targeting to membrane	4	3.38	0.0427
GO:0050849	negative regulation of calcium-mediated signaling	4	3.38	0.0427
GO:0010719	negative regulation of epithelial to mesenchymal transition	4	3.38	0.0427
GO:0007166	cell surface receptor signaling pathway	92	1.25	0.0433
GO:0009743	response to carbohydrate	9	2.16	0.0434
GO:0006091	generation of precursor metabolites and energy	9	0.51	0.0435
GO:0006855	drug transmembrane transport	7	2.29	0.0444
GO:0072171	mesonephric tubule morphogenesis	7	2.29	0.0444
GO:1903426	regulation of reactive oxygen species biosynthetic process	7	2.29	0.0444
GO:0048812	neuron projection morphogenesis	26	1.55	0.0445
GO:0048584	positive regulation of response to stimulus	110	1.22	0.045
GO:0043487	regulation of RNA stability	9	2.12	0.0453
GO:0015914	phospholipid transport	9	2.12	0.0453
GO:0007613	memory	9	2.12	0.0453
GO:0072359	circulatory system development	52	1.34	0.0454
GO:0045862	positive regulation of proteolysis	23	1.56	0.0459
GO:0034198	cellular response to amino acid starvation	5	2.77	0.0465
GO:0008406	gonad development	16	1.7	0.0467
GO:0045580	regulation of T cell differentiation	12	1.85	0.0469
GO:1905477	positive regulation of protein localization to membrane	9	2.09	0.0474
GO:0051172	negative regulation of nitrogen compound metabolic process	125	1.2	0.0474
GO:0030048	actin filament-based movement	7	2.25	0.0482
GO:0002761	regulation of myeloid leukocyte differentiation	11	2.01	0.0483
GO:0098901	regulation of cardiac muscle cell action potential	4	3.21	0.049
GO:0048333	mesodermal cell differentiation	4	3.21	0.049
GO:0036003	positive regulation of transcription from RNA polymerase II promoter in response to stress	4	3.21	0.049
GO:1903319	positive regulation of protein maturation	4	3.21	0.049
GO:0090100	positive regulation of transmembrane receptor protein serine/threonine kinase signaling pathway	9	2.06	0.0497

## Sheet: Table S9
Table S9. QTLs overlapped with selection regions of DLW
Chr.	Pos. (Mb)	P-value	QTL item	Overlaped QTL counts	Reference	Breed
1	53625001-56250000	<0.001	Age at puberty	4	Nonneman et al. 2014	Duroc, Yorkshire, Landrace
1	53625001-56250000	<0.001	Dressing percentage	8	Stratz et al. 2018	Meishan, Pietrain, Wild boar
1	56300001-56925000	0.003	Body depth	2	Fan et al. selection	Large white, Landrace
1	56300001-56925000	0.003	body length	2	Fan et al. selection	Large white, Landrace
1	56300001-56925000	0.003	Loin muscle area	2	Fan et al. 2009	Yorkshire, Berkshire
1	56300001-56925000	0.003	Body width	2	Fan et al. selection	Large white, Landrace
1	74225001-75200000	0.002	Maternal infanticide	3	Quilter et al. Part B	NA
1	74225001-75200000	0.002	Intermuscular fat content	3	Fontanesi et al. 2017	Large white
1	89175001-90550000	0.002	Mean corpuscular hemoglobin content	3	Ponsuksili et al. 2016	German landrace
1	110200001-110650000	0.008	Coping behavior	4	Ponsuksili et al. 2015	German landrace
1	110700001-111175000	0.005	Coping behavior	2	Ponsuksili et al. 2015	German landrace
1	156550001-157000000	0.009	Litter weight, piglets born alive	2	Coster et al. 2012	Large white
1	156550001-157000000	0.009	Litter size	2	Coster et al. 2012	Large white
1	178425001-179200000	0.001	Daily feed intake	2	Reyer et al. 2017	Pietrain
1	178425001-179200000	0.001	Lean meat percentage	3	Reyer et al. 2017	NA
1	178425001-179200000	0.001	Backfat at tenth rib	2	Fan et al. 2009, Fan et al. 2011	Large white, Landrace
1	178425001-179200000	0.001	Obesity index	2	Kogelman et al. 2014	Duroc, Yorkshire, Goettingen minipig
1	212825001-213550000	0.002	Coping behavior	4	Ponsuksili et al. 2015	German landrace
1	242675001-243150000	0.001	Feed conversion ratio	2	Horodyska et al. 2017	Pietrain
10	4725001-5200000	0.006	Lean meat percentage	2	Reyer et al. 2017	NA
10	32100001-32550000	0.007	Mean corpuscular volume	2	Ponsuksili et al. 2016	German landrace
11	19200001-19700000	<0.001	Intramuscular fat content	3	Won et al. 2018, Ros-Freixedes et al. 2016	Berkshire, Nelore
11	25450001-25900000	0.01	Skin injury due to aggression	2	Wurtz, et al. 2018	Yorkshire
12	1-1500000	<0.001	Palmitic acid to myristic acid ratio	6	Zhang et al. 2016	Duroc, Yorkshire, Landrace, Erhualian, Sutai, Laiwu
12	1-1500000	<0.001	Myristic acid content	2	Sato et al. 2017	Duroc
12	15450001-15900000	0.008	Hematocrit	2	Zhang et al. 2014	Sutai
12	15450001-15900000	0.008	Red blood cell count	2	Zhang et al. 2014	Sutai
12	24700001-25200000	0.002	Intramuscular fat content	2	Won et al. 2018	Berkshire
13	36225001-36675000	0.009	mummified pigs	3	Onteru et al. 2012	Large white, Landrace
13	175825001-176475000	0.005	Maternal infanticide	3	Quilter et al. Part B	NA
13	179550001-180100000	0.006	Maternal infanticide	3	Quilter et al. Part B	NA
13	185675001-186500000	0.009	Coping behavior	3	Ponsuksili et al. 2015	German landrace
14	43650001-44100000	0.001	Teat number	2	Verardo et al. selection, Rohrer et al. selection	Large white, Duroc, Yorkshire, Landrace
14	98275001-99350000	<0.001	Hind foot size	2	Fan et al. selection	Large white, Landrace
14	134525001-134975000	0.002	Number of visits to feeder per day	2	Do et al. 2013	Duroc
15	69025001-69500000	0.008	Mean corpuscular hemoglobin content	2	Ponsuksili et al. 2016	German landrace
15	79650001-80100000	0.007	Number of stillborn	2	Schneider et al. 2015	Duroc, Yorkshire, Landrace
15	131200001-131925000	<0.001	Splay leg	2	Hao et al. 2017	Duroc, Yorkshire, Landrace
15	131200001-131925000	<0.001	pH 24 hr post-mortem (loin)	7	Verardo et al. 2017	Yorkshire
15	131975001-132425000	0.004	pH 24 hr post-mortem (loin)	8	Verardo et al. 2017	Yorkshire
15	140050001-140650000	0.002	Average daily gain	2	Soma et al. 2011, Meng et al. 2017	Yorkshire, Duroc
16	39575001-40175000	<0.001	Coping behavior	2	Ponsuksili et al. 2015	German landrace
16	44725001-45225000	0.002	Eicosenoic acid to eicosanoic acid ratio	2	Zhang et al. 2016	Duroc, Yorkshire, Landrace, Erhualian, Sutai, Laiwu
16	44725001-45225000	0.002	Arachidic acid to stearic acid ratio	2	Zhang et al. 2016	Duroc, Yorkshire, Landrace, Erhualian, Sutai, Laiwu
16	62550001-63000000	0.009	Gait score (overall)	2	Fan et al. 2011	Large white, Landrace
16	62550001-63000000	0.009	Corpus luteum number	2	Schneider et al. 2014	Duroc, Yorkshire, Landrace
17	51500001-51950000	0.005	Conductivity 45 minutes post-mortem	3	Stratz et al. 2018	Meishan, Pietrain, Wild boar
17	51500001-51950000	0.005	Coping behavior	2	Ponsuksili et al. 2015	German landrace
17	58200001-59150000	0.001	Intramuscular fat content	3	Won et al. 2018	Berkshire
18	26525001-26975000	0.007	Intramuscular fat content	2	Nonneman et al. 2013	Duroc, Yorkshire, Landrace
18	26525001-26975000	0.007	Feed intake per feeding	3	Do et al. 2013	Duroc
2	1-475000	0.005	Ham weight	2	Fontanesi, et al. 2017, Fontanesi et al. 2010	Large white
2	1-475000	0.005	Dressing percentage	2	Stratz et al. 2018	Meishan, Pietrain, Wild boar
2	1250001-1725000	0.004	Dressing percentage	3	Stratz et al. 2018	Meishan, Pietrain, Wild boar
2	2050001-2500000	0.008	Ham meat percentage	2	Liu et al. 2014	Large white, Minzhu
2	32275001-33050000	0.003	Mean corpuscular volume	4	Zhang et al. 2016	Duroc, Erhualian
2	32275001-33050000	0.003	Intramuscular fat content	4	Won et al. 2018	Berkshire
2	32275001-33050000	0.003	Intermuscular fat content	2	Fontanesi et al. 2017	Large white
2	35800001-36525000	<0.001	Teat number	2	Rohrer et al. selection	Duroc, Yorkshire, Landrace
2	60050001-60550000	0.001	Mean platelet volume	2	Zhang et al. 2014	Sutai
2	60050001-60550000	0.001	Plateletcrit	2	Ponsuksili et al. 2016	German landrace
2	60050001-60550000	0.001	Coping behavior	2	Ponsuksili et al. 2015	German landrace
2	60050001-60550000	0.001	Mean corpuscular volume	5	Zhang et al. 2014	Sutai
2	60050001-60550000	0.001	Platelet-large cell ratio	2	Zhang et al. 2014	Sutai
2	60050001-60550000	0.001	Mean corpuscular hemoglobin content	8	Zhang et al. 2014	Sutai
2	60050001-60550000	0.001	Red cell distribution width	2	Zhang et al. 2014	Sutai
2	61825001-62275000	0.004	Mean corpuscular hemoglobin content	2	Zhang et al. 2014	Sutai
2	65025001-65525000	0.005	Mean corpuscular volume	2	Zhang et al. 2014	Sutai
2	65025001-65525000	0.005	Plateletcrit	2	Ponsuksili et al. 2016	German landrace
2	65025001-65525000	0.005	Coping behavior	4	Ponsuksili et al. 2015	German landrace
2	65025001-65525000	0.005	LDL cholesterol	3	Yang et al. 2015	Duroc, Large white, Landrace, Erhualian, Sutai, Laiwu
2	65025001-65525000	0.005	Platelet-large cell ratio	2	Zhang et al. 2014	Sutai
2	84500001-85100000	0.007	Mean corpuscular volume	2	Zhang et al. 2014	Sutai
2	87425001-87875000	0.009	Number of stillborn	2	Verardo et al. selection	Large white
3	36400001-37225000	0.006	CD8-positive leukocyte percentage	11	Zhang et al. 2016	Duroc, Erhualian
3	36400001-37225000	0.006	CD8-negative leukocyte percentage	11	Zhang et al. 2016	Duroc, Erhualian
3	39100001-39550000	0.008	CD8-positive leukocyte percentage	3	Zhang et al. 2016	Duroc, Erhualian
3	39100001-39550000	0.008	CD8-negative leukocyte percentage	3	Zhang et al. 2016	Duroc, Erhualian
3	48950001-49400000	0.007	CD8-positive leukocyte percentage	13	Zhang et al. 2016	Duroc, Erhualian
3	48950001-49400000	0.007	CD8-negative leukocyte percentage	13	Zhang et al. 2016	Duroc, Erhualian
3	52000001-52450000	0.008	CD8-negative leukocyte percentage	7	Zhang et al. 2016	Duroc, Erhualian
3	52000001-52450000	0.008	CD8-positive leukocyte percentage	7	Zhang et al. 2016	Duroc, Erhualian
3	52000001-52450000	0.008	CD3-negative, CD8-negative leukocyte percentage	7	Zhang et al. 2016	Duroc, Erhualian
3	65950001-66500000	0.003	CD3-negative, CD8-negative leukocyte percentage	15	Zhang et al. 2016	Duroc, Erhualian
3	65950001-66500000	0.003	CD8-positive leukocyte percentage	15	Zhang et al. 2016	Duroc, Erhualian
3	65950001-66500000	0.003	CD8-negative leukocyte percentage	15	Zhang et al. 2016	Duroc, Erhualian
3	66600001-67050000	0.008	CD8-positive leukocyte percentage	13	Zhang et al. 2016	Duroc, Erhualian
3	66600001-67050000	0.008	CD8-negative leukocyte percentage	13	Zhang et al. 2016	Duroc, Erhualian
3	66600001-67050000	0.008	CD3-negative, CD8-negative leukocyte percentage	13	Zhang et al. 2016	Duroc, Erhualian
3	69300001-69775000	0.007	CD3-negative, CD8-negative leukocyte percentage	3	Zhang et al. 2016	Duroc, Erhualian
3	69300001-69775000	0.007	CD8-positive leukocyte percentage	3	Zhang et al. 2016	Duroc, Erhualian
3	69300001-69775000	0.007	CD8-negative leukocyte percentage	3	Zhang et al. 2016	Duroc, Erhualian
3	73825001-74350000	0.005	CD3-negative, CD8-negative leukocyte percentage	8	Zhang et al. 2016	Duroc, Erhualian
3	73825001-74350000	0.005	CD8-positive leukocyte percentage	8	Zhang et al. 2016	Duroc, Erhualian
3	73825001-74350000	0.005	CD8-negative leukocyte percentage	8	Zhang et al. 2016	Duroc, Erhualian
3	82475001-82925000	0.008	CD3-negative, CD8-negative leukocyte percentage	3	Zhang et al. 2016	Duroc, Erhualian
3	97625001-98150000	0.002	CD3-negative, CD8-negative leukocyte percentage	8	Zhang et al. 2016	Duroc, Erhualian
3	99250001-99725000	0.003	CD3-negative, CD8-negative leukocyte percentage	6	Zhang et al. 2016	Duroc, Erhualian
3	110475001-111000000	0.001	Coping behavior	2	Ponsuksili et al. 2015	German landrace
3	112425001-112875000	0.009	Coping behavior	2	Ponsuksili et al. 2015	German landrace
4	25575001-26025000	0.001	Left teat number	2	Rohrer et al. selection	Duroc, Yorkshire, Landrace
4	25575001-26025000	0.001	Teat number	2	Rohrer et al. selection	Duroc, Yorkshire, Landrace
4	61725001-62175000	0.002	pH 24 hr post-mortem (loin)	2	Ponsuksili et al. 2014	German landrace, Large white, Pietrain
4	63625001-64075000	0.006	Monounsaturated fatty acid content	21	van et al. 2017	Duroc
4	63625001-64075000	0.006	Palmitic acid content	21	van et al. 2017	Duroc
4	63625001-64075000	0.006	Saturated fatty acid content	21	van et al. 2017, Sato et al. 2017	Duroc
4	63625001-64075000	0.006	Oleic acid content	21	van et al. 2017	Duroc
4	63625001-64075000	0.006	Stearic acid content	21	van et al. 2017	Duroc
4	63625001-64075000	0.006	Palmitoleic acid content	21	van et al. 2017	Duroc
4	64675001-65125000	0.003	pH 24 hr post-mortem (loin)	2	Ponsuksili et al. 2014	German landrace, Large white, Pietrain
4	85350001-85875000	0.001	Meat color a*	2	Ponsuksili et al. 2014	German landrace
4	98525001-98975000	0.01	Arachidonic acid to dihomo-gamma-linolenic acid ratio	2	Zhang et al. 2016	Duroc, Yorkshire, Landrace, Erhualian, Sutai, Laiwu
4	129425001-129975000	0.003	Backfat thickness between 3rd and 4th rib	2	Fernandez et al. 2012	Iberian, Landrace
4	129425001-129975000	0.003	Meat color chroma	2	van et al. 2007	NA
5	6500001-6975000	0.007	Intramuscular fat content	4	Won et al. 2018	Berkshire
5	62900001-63500000	<0.001	Body weight (birth)	2	Schneider et al. 2012	Duroc, Yorkshire, Landrace
5	95650001-96100000	0.005	Platelet count	2	Yan et al. 2018, Zhang et al. 2013	Duroc, Erhualian
6	16275001-16925000	<0.001	Teat number	2	Chalkias et al. 2017	Yorkshire
6	16275001-16925000	<0.001	Coping behavior	2	Ponsuksili et al. 2015	German landrace
6	19250001-20600000	0.002	Backfat at rump	2	Fontanesi et al. 2010, Wang et al. 2013	Duroc, Large white, Meishan
6	22000001-22875000	0.003	body length	2	Fan et al. 2011	Large white, Landrace
6	41675001-43700000	0.002	Hemolytic complement activity (classical pathway)	2	Wimmers, et al. 2009	Duroc
6	41675001-43700000	0.002	pH 45 minutes post mortem	3	Ponsuksili et al. 2014	German landrace
6	41675001-43700000	0.002	Impedance 24 hours postmortem	2	Ponsuksili et al. 2014	German landrace
6	41675001-43700000	0.002	Spinal curvature	2	Lindholm-Perry et al. 2010	Duroc, Yorkshire, Landrace
6	41675001-43700000	0.002	Drip loss	2	Ponsuksili et al. 2014	German landrace
6	41675001-43700000	0.002	Mean platelet volume	4	Wang et al. 2013	Large white, Landrace, Songliao Black
6	45425001-46025000	0.008	Mean corpuscular hemoglobin concentration	8	Zhang et al. 2014	Sutai
6	45425001-46025000	0.008	Mean platelet volume	8	Wang et al. 2013	Large white, Landrace, Songliao Black
6	79475001-79950000	0.006	Intramuscular fat content	2	Won et al. 2018	Berkshire
6	81800001-82500000	0.006	Thoracic vertebra number	2	Rohrer et al. 2015	Duroc, Yorkshire, Landrace
6	92500001-93325000	0.003	Average backfat thickness	2	Munoz, et al. 2009	Iberian, Landrace, Meishan
6	93975001-95075000	<0.001	Average backfat thickness	2	Kim et al. 2006, Munoz, et al. 2009	, Iberian, Landrace
7	20000001-20450000	0.006	Mean corpuscular hemoglobin concentration	14	Zhang et al. 2016	Duroc, Erhualian
7	20000001-20450000	0.006	Mean corpuscular volume	5	Zhang et al. 2014	Sutai
7	52450001-53350000	0.002	cis-11-Eicosenoic acid content	2	Yang et al. 2013	Duroc, Erhualian
7	92400001-92850000	0.003	Age at puberty	3	Nonneman et al. 2014	Duroc, Yorkshire, Landrace
7	102725001-103525000	0.001	Teat number	3	Lopes et al. 2014, Verardo et al. selection	Large white, Landrace
7	102725001-103525000	0.001	Number of ribs	2	Zhang et al. 2018, Zhang et al. 2016	Large white, Minzhu, Tongcheng
7	102725001-103525000	0.001	Conformation score	2	Le et al. selection	Duroc, Yorkshire
7	111575001-112550000	<0.001	Teat number	3	Arakawa et al. 2015	Duroc
8	11225001-11700000	0.002	Corpus luteum number	2	Schneider et al. 2014	Duroc, Yorkshire, Landrace
8	29625001-32150000	<0.001	Obesity index	2	Kogelman et al. 2014	Duroc, Yorkshire, Goettingen minipig
8	29625001-32150000	<0.001	Lymphocyte number	18	Zhang et al. 2016	Duroc, Erhualian
8	32400001-32850000	0.007	Lymphocyte number	2	Zhang et al. 2016	Duroc, Erhualian
8	35625001-36075000	0.006	Red blood cell count	2	Jung et al. 2014	Landrace, Korean native pig
8	40000001-40475000	0.001	Mean corpuscular volume	2	Jung et al. 2014	Landrace, Korean native pig
8	40775001-41250000	0.001	Mean corpuscular volume	2	Jung et al. 2014	Landrace, Korean native pig
8	41450001-41900000	0.005	Red blood cell count	2	Jung et al. 2014	Landrace, Korean native pig
8	43875001-44350000	0.004	Mean corpuscular volume	2	Luo et al. 2012, Chen et al. 2012	Large white, Minzhu, Duroc, Erhualian
8	47300001-48300000	0.009	Mean corpuscular volume	2	Luo et al. 2012	Large white, Minzhu
8	51025001-51525000	0.008	Mean corpuscular volume	3	Luo et al. 2012	Large white, Minzhu
8	57175001-60575000	0.003	Teat number	5	Verardo et al. selection	Large white
8	57175001-60575000	0.003	Mean corpuscular volume	7	Luo et al. 2012	Large white, Minzhu
8	79375001-79850000	0.009	Conductivity 24 hours postmortem (loin)	2	Ponsuksili et al. 2014	German landrace, Large white, Pietrain
8	79375001-79850000	0.009	Mean corpuscular volume	2	Jung et al. 2014	Landrace, Korean native pig
8	79375001-79850000	0.001	Red blood cell count	2	Jung et al. 2014	Landrace, Korean native pig
8	83900001-84375000	0.001	Lymphocyte number	5	Zhang et al. 2016	Duroc, Erhualian
9	49275001-50000000	0.003	Intramuscular fat content	2	Ma, et al. 2009, Jiao et al. 2014	Duroc, Erhualian
9	72975001-73650000	0.004	Feed conversion ratio	2	Wang et al. 2015	Duroc
9	123725001-124175000	0.008	Plateletcrit	2	Ponsuksili et al. 2016	German landrace
9	125100001-126400000	0.002	Hind leg conformation	4	Fan et al. 2011	Large white, Landrace

## Sheet: Table S10
Table S10. QTLs overlapped with selection regions of DU
Chr.	Pos. (Mb)	P-value	QTL item	Overlaped QTL counts	Reference	Breed
1	15625001-16075000	0.008	Drip loss	2	Ponsuksili, et al. 2008	Duroc, Pietrain
1	110500001-110950000	0.009	Coping behavior	3	Ponsuksili et al. 2015	German landrace
1	121625001-122100000	0.007	Mean corpuscular volume	3	Ponsuksili et al. 2016	German landrace
1	161950001-162425000	0.003	Hematocrit	4	Zhang et al. 2014	Sutai
1	161950001-162425000	0.003	Red blood cell count	3	Zhang et al. 2014	Sutai
1	178475001-179400000	0.004	Daily feed intake	2	Reyer et al. 2017	Pietrain
1	178475001-179400000	0.004	Lean meat percentage	3	Reyer et al. 2017	NA
1	178475001-179400000	0.004	Backfat at tenth rib	2	Fan et al. 2009, Fan et al. 2011	Large white, Landrace
1	178475001-179400000	0.004	Obesity index	3	Kogelman et al. 2014	Duroc, Yorkshire, Goettingen minipig
1	204975001-206275000	0.004	Dressing percentage	2	Stratz et al. 2018	Meishan, Pietrain, Wild boar
1	204975001-206275000	0.004	Corpus luteum number	2	Schneider et al. 2014	Duroc, Yorkshire, Landrace
1	260875001-261875000	0.001	Dressing percentage	2	Stratz et al. 2018	Meishan, Pietrain, Wild boar
12	11425001-11900000	0.008	Days to 100 kg	2	Wang et al. 2015	Duroc
12	26725001-27325000	0.001	Coping behavior	3	Ponsuksili et al. 2015	German landrace
12	26725001-27325000	0.001	Thoracolumbar vertebra number	2	Rohrer et al. 2015	Duroc, Yorkshire, Landrace
12	31725001-32400000	0.001	Number of visits to feeder per day	2	Do et al. 2013	Duroc
12	44225001-44675000	0.01	Oleic acid content	2	Munoz, et al. 2007	Iberian, Landrace
12	60125001-61100000	0.004	Marbling	7	Wang et al. 2015, Luo et al. 2012	Large white, Minzhu
12	60125001-61100000	0.004	Intramuscular fat content	14	Won et al. 2018, Wang et al. 2015, Luo et al. 2012	Berkshire, Large white, Minzhu
12	60125001-61100000	0.004	Muscle moisture percentage	3	Luo et al. 2012	Large white, Minzhu
13	51050001-51600000	0.003	Residual feed intake	2	C. et al. 2017	NA
13	60050001-60500000	0.008	Coping behavior	2	Ponsuksili et al. 2015	German landrace
13	100850001-101300000	0.008	Calcium level	2	Bovo et al. 2016	Large white
13	142675001-143125000	0.009	Loin muscle area	2	Fan et al. 2011	Large white, Landrace
13	142675001-143125000	0.009	Enterotoxigenic E. coli susceptibility	3	Ren et al. 2012, Fu et al. 2012	Duroc, Erhualian, Yorkshire, Landrace, Songliao Black
13	168725001-169175000	0.001	Maternal infanticide	2	Quilter et al. Part B	NA
13	168725001-169175000	0.001	CD4-positive, CD8-positive leukocyte percentage	2	Lu et al. 2012	Yorkshire, Landrace, Songliao Black
13	176850001-179525000	0.002	Maternal infanticide	6	Quilter et al. Part B	NA
14	39775001-40225000	0.009	Teat number, difference between sides	2	Rohrer et al. selection	Duroc, Yorkshire, Landrace
14	69550001-71050000	0.001	Intramuscular fat content	4	Won et al. 2018	Berkshire
14	98375001-99125000	0.006	Hind foot size	2	Fan et al. selection	Large white, Landrace
14	113250001-113775000	0.002	Litter size	2	He et al. 2017, Onteru et al. 2012	Erhualian, Large white, Landrace
14	116325001-116800000	0.001	Hematocrit	9	Zhang et al. 2014	Sutai
14	116325001-116800000	0.001	Red blood cell count	9	Zhang et al. 2014	Sutai
14	118725001-119200000	0.001	Monounsaturated fatty acid content	26	van et al. 2017	Duroc
14	118725001-119200000	0.001	Saturated fatty acid content	26	van et al. 2017	Duroc
14	118725001-119200000	0.001	Palmitic acid content	26	van et al. 2017	Duroc
14	118725001-119200000	0.001	Oleic acid content	26	van et al. 2017	Duroc
14	118725001-119200000	0.001	Stearic acid content	26	van et al. 2017	Duroc
14	118725001-119200000	0.001	Palmitoleic acid content	27	van et al. 2017	Duroc
15	111175001-111625000	0.008	Sperm abnormality rate	3	Sironen et al. 2010	Yorkshire
16	37250001-37700000	0.004	Arachidic acid to stearic acid ratio	4	Zhang et al. 2016	Duroc, Yorkshire, Landrace, Erhualian, Sutai, Laiwu
17	51400001-51875000	0.005	Conductivity 45 minutes post-mortem	3	Stratz et al. 2018	Meishan, Pietrain, Wild boar
17	51400001-51875000	0.005	Coping behavior	2	Ponsuksili et al. 2015	German landrace
2	1250001-2550000	0.002	Mean corpuscular volume	2	Zhang et al. 2016	Duroc, Erhualian
2	1250001-2550000	0.002	Dressing percentage	3	Stratz et al. 2018	Meishan, Pietrain, Wild boar
2	1250001-2550000	0.002	Lean meat percentage	3	Liu et al. 2014	Large white, Minzhu
2	1250001-2550000	0.002	Ham meat percentage	4	Liu et al. 2014	Large white, Minzhu
2	88850001-89300000	0.007	Mean corpuscular hemoglobin content	2	Zhang et al. 2014	Sutai
2	88850001-89300000	0.007	Mean corpuscular volume	2	Zhang et al. 2014	Sutai
2	88850001-89300000	0.007	Platelet count	3	Ponsuksili et al. 2016	German landrace
2	134775001-136975000	0.001	Intramuscular fat content	2	Won et al. 2018	Berkshire
2	134775001-136975000	0.001	Days to 100 kg	2	Wang et al. 2015	Duroc
2	137475001-137950000	0.008	Intramuscular fat content	2	Won et al. 2018	Berkshire
3	30925001-31950000	0.002	CD8-negative leukocyte percentage	25	Zhang et al. 2016	Duroc, Erhualian
3	30925001-31950000	0.002	CD8-positive leukocyte percentage	19	Zhang et al. 2016	Duroc, Erhualian
3	32025001-32475000	0.009	CD8-positive leukocyte percentage	8	Zhang et al. 2016	Duroc, Erhualian
3	32025001-32475000	0.009	CD8-negative leukocyte percentage	8	Zhang et al. 2016	Duroc, Erhualian
3	33700001-35625000	0.004	CD8-negative leukocyte percentage	36	Zhang et al. 2016	Duroc, Erhualian
3	33700001-35625000	0.004	CD8-positive leukocyte percentage	36	Zhang et al. 2016	Duroc, Erhualian
3	35950001-36425000	0.006	CD8-negative leukocyte percentage	12	Zhang et al. 2016	Duroc, Erhualian
3	35950001-36425000	0.006	CD8-positive leukocyte percentage	12	Zhang et al. 2016	Duroc, Erhualian
3	45300001-45975000	0.001	CD8-negative leukocyte percentage	3	Zhang et al. 2016	Duroc, Erhualian
3	45300001-45975000	0.001	CD8-positive leukocyte percentage	3	Zhang et al. 2016	Duroc, Erhualian
3	49750001-50250000	0.002	CD8-positive leukocyte percentage	6	Zhang et al. 2016	Duroc, Erhualian
3	49750001-50250000	0.002	CD8-negative leukocyte percentage	6	Zhang et al. 2016	Duroc, Erhualian
3	56500001-56950000	0.009	CD3-negative, CD8-negative leukocyte percentage	7	Zhang et al. 2016	Duroc, Erhualian
3	56500001-56950000	0.009	CD8-negative leukocyte percentage	7	Zhang et al. 2016	Duroc, Erhualian
3	56500001-56950000	0.009	CD8-positive leukocyte percentage	7	Zhang et al. 2016	Duroc, Erhualian
3	81175001-81625000	0.004	CD3-negative, CD8-negative leukocyte percentage	6	Zhang et al. 2016	Duroc, Erhualian
3	84825001-85275000	0.009	CD3-negative, CD8-negative leukocyte percentage	3	Zhang et al. 2016	Duroc, Erhualian
3	89300001-89825000	0.008	CD3-negative, CD8-negative leukocyte percentage	12	Zhang et al. 2016	Duroc, Erhualian
3	110500001-110950000	0.008	Coping behavior	2	Ponsuksili et al. 2015	German landrace
4	62725001-63200000	0.004	pH 24 hr post-mortem (loin)	6	Ponsuksili et al. 2014	German landrace, Large white, Pietrain
4	64650001-65125000	0.002	pH 24 hr post-mortem (loin)	2	Ponsuksili et al. 2014	German landrace, Large white, Pietrain
4	76800001-77575000	0.004	indole, laboratory	2	Große-Brinkhaus et al. 2015	German landrace, Large white, Pietrain
4	76800001-77575000	0.004	Carcass length	2	Estelle, et al. 2006, Ma, et al. 2009	Iberian, Landrace, Duroc, Erhualian
4	85575001-87300000	0.002	Feed conversion ratio	5	Horodyska et al. 2017	Pietrain
4	96775001-97300000	0.004	Linoleic acid content	2	Ballester et al. 2016, Guo, et al. 2009	Iberian, Landrace, Duroc, Erhualian
4	96775001-97300000	0.004	Polyunsaturated fatty acid content	2	Ballester et al. 2016, Guo, et al. 2009	Iberian, Landrace, Duroc, Erhualian
4	96775001-97300000	0.004	Dihomo-gamma-linolenic acid content	2	Ballester et al. 2016	Iberian, Landrace
4	96775001-97300000	0.004	Litter size	2	He et al. 2017	Erhualian
4	129400001-130400000	0.001	Meat color chroma	2	van et al. 2007	NA
4	129400001-130400000	0.001	Backfat thickness between 3rd and 4th rib	3	Fernandez et al. 2012, Martínez-Montes et al. 2017	Iberian, Landrace
5	95625001-96100000	0.001	Platelet count	2	Yan et al. 2018, Zhang et al. 2013	Duroc, Erhualian
6	16200001-16650000	0.009	Coping behavior	3	Ponsuksili et al. 2015	German landrace
6	16200001-16650000	0.009	Teat number	2	Chalkias et al. 2017	Yorkshire
6	69850001-70600000	0.003	Neutrophil count	10	Zhang et al. 2016	Duroc, Erhualian
6	69850001-70600000	0.003	Neutrophil percentage	5	Zhang et al. 2016	Duroc, Erhualian
6	93125001-94600000	<0.001	Lumbar vertebra number	2	Rohrer et al. 2015	Duroc, Yorkshire, Landrace
6	93125001-94600000	<0.001	Backfat at first rib	2	Kim, et al. 2008, Perez-Montarelo et al. 2012	Iberian, Landrace
6	93125001-94600000	<0.001	Average backfat thickness	4	Kim et al. 2006, Munoz, et al. 2009	Iberian, Meishan,, Landrace
6	93125001-94600000	<0.001	Body weight	3	Munoz, et al. 2009	Iberian, Meishan
6	93125001-94600000	<0.001	Body weight (21 weeks)	3	Munoz, et al. 2009	Iberian, Meishan, Landrace
6	111275001-111725000	0.007	CD3-negative, CD8-negative leukocyte percentage	3	Zhang et al. 2016	Duroc, Erhualian
6	111275001-111725000	0.007	CD3-positive leukocyte percentage	3	Zhang et al. 2016	Duroc, Erhualian
6	111275001-111725000	0.007	CD3-negative leukocyte percentage	3	Zhang et al. 2016	Duroc, Erhualian
6	123200001-123650000	0.009	CD3-negative leukocyte percentage	3	Zhang et al. 2016	Duroc, Erhualian
6	123200001-123650000	0.009	CD3-positive leukocyte percentage	3	Zhang et al. 2016	Duroc, Erhualian
6	123200001-123650000	0.009	Backfat at tenth rib	6	Kyung-Tai et al. 2011	Landrace, Korean native pig
6	124200001-124650000	0.005	Backfat at tenth rib	3	Kyung-Tai et al. 2011	Landrace, Korean native pig
6	124850001-125325000	0.004	Backfat at tenth rib	2	Kyung-Tai et al. 2011	Landrace, Korean native pig
6	125675001-126150000	0.006	pH 45 minutes post mortem	2	Ponsuksili et al. 2014	German landrace, Large white, Pietrain
7	24525001-24975000	0.008	Hematocrit	2	Zhang et al. 2014	Sutai
7	24525001-24975000	0.008	Mean corpuscular volume	5	Zhang et al. 2014	Sutai
7	24525001-24975000	0.008	Red blood cell count	2	Zhang et al. 2014	Sutai
7	26450001-29850000	0.001	Mean corpuscular volume	21	Zhang et al. 2014, Zhang et al. 2016, Zou, et al. 2008	Sutai, Duroc, Erhualian
7	26450001-29850000	0.001	Feed conversion ratio	2	Sahana et al. 2013	Duroc
7	49075001-49725000	0.003	Intramuscular fat content	3	Won et al. 2018	Berkshire
7	49775001-53650000	0.001	Cis-11-Eicosenoic acid to oleic acid ratio	6	Zhang et al. 2016	Duroc, Yorkshire, Landrace, Erhualian, Sutai, Laiwu
7	49775001-53650000	0.001	Eicosenoic acid to eicosanoic acid ratio	4	Zhang et al. 2016	Duroc, Yorkshire, Landrace, Erhualian, Sutai, Laiwu
7	49775001-53650000	0.001	Dressing percentage	15	Stratz et al. 2018	Meishan, Pietrain, Wild boar
7	49775001-53650000	0.001	Intramuscular fat content	6	Won et al. 2018, Nonneman et al. 2013	Berkshire, Duroc, Yorkshire, Landrace
7	49775001-53650000	0.001	cis-11-Eicosenoic acid content	4	Yang et al. 2013	Duroc, Erhualian, Sutai
7	49775001-53650000	0.001	Eicosadienoic acid to linoleic acid ratio	2	Zhang et al. 2016	Duroc, Yorkshire, Landrace, Erhualian, Sutai, Laiwu
7	55900001-56375000	0.005	Eicosenoic acid to eicosanoic acid ratio	2	Zhang et al. 2016	Duroc, Yorkshire, Landrace, Erhualian, Sutai, Laiwu
7	55900001-56375000	0.005	Cis-11-Eicosenoic acid to oleic acid ratio	4	Zhang et al. 2016	Duroc, Yorkshire, Landrace, Erhualian, Sutai, Laiwu
7	55900001-56375000	0.005	Dressing percentage	3	Stratz et al. 2018	Meishan, Pietrain, Wild boar
7	55900001-56375000	0.005	Intramuscular fat content	2	Won et al. 2018	Berkshire
7	59825001-60275000	0.002	Dressing percentage	2	Stratz et al. 2018	Meishan, Pietrain, Wild boar
7	87550001-88025000	0.004	Piglet mortality	2	Uimari et al. selection	Finnish landrace
8	101175001-105750000	<0.001	Backfat between 3rd and 4th last ribs	8	Reyer et al. 2017	NA
8	101175001-105750000	<0.001	Total number born alive	2	Wu et al. 2018	Yorkshire, Landrace
8	101175001-105750000	<0.001	Lean meat percentage	4	Reyer et al. 2017	NA
8	101175001-105750000	<0.001	Litter weight, piglets born alive	2	Wu et al. 2018	Yorkshire, Landrace
9	48300001-49650000	<0.001	Intramuscular fat content	4	Won et al. 2018, Ma, et al. 2009, Jiao et al. 2014	Berkshire, Duroc, Erhualian
9	84125001-88350000	0.001	Backfat at rump	2	Fontanesi et al. 2012	Large white
9	84125001-88350000	0.001	PRRSV susceptibility	3	Waide et al. 2017	NA
9	84125001-88350000	0.001	Hip structure	7	Fan et al. 2011	Large white, Landrace

## Sheet: Table S12
Table S12. QTLs overlapped with regions of parallel selection
Chr.	Pos. (Mb)	P-value	QTL item	Overlapped QTL counts	Reference	Breed
1	110700001-110950000	0.005	Coping behavior	2	Ponsuksili et al. 2015	German landrace
3	110500001-110950000	0.001	Coping behavior	2	Ponsuksili et al. 2015	German landrace
4	75625001-76075000	0.004	PH for Longissmus dorsi	5	Chung et al. 2015	Duroc
4	129425001-129975000	0.001	Backfat thickness between 3rd and 4th rib	2	Fernandez et al. 2012	Iberian, Landrace
4	129425001-129975000	0.001	Meat color chroma	2	van et al. 2007	NA
5	95650001-96100000	0.001	Platelet count	2	Yan et al. 2018, Zhang et al. 2013	Duroc, Erhualian
6	93975001-94475000	0.001	Average backfat thickness	2	Kim et al. 2006, Munoz, et al. 2009	Iberian, Landrace
9	49275001-49650000	0.003	Intramuscular fat content	2	Ma, et al. 2009, Jiao et al. 2014	Duroc, Erhualian
14	98875001-99125000	<0.001	Hind foot size	2	Fan et al. 2009	Large white, Landrace
17	51500001-51875000	0.005	Conductivity 45 minutes post-mortem	3	Stratz et al. 2018	Meishan, Pietrain, Wild boar
17	51500001-51875000	0.005	Coping behavior	2	Ponsuksili et al. 2015	German landrace

## Sheet: Table S13
Table S13. Significantly enriched GO terms of the genes in parallel selection regions
GO Category	Terms	Gene counts	Fold Enrichment	P-value
GO:0051607	defense response to virus	25	3.09	3.97e-06
GO:0009615	response to virus	30	2.46	4.11e-05
GO:0021772	olfactory bulb development	9	4.6	0.000467
GO:0021988	olfactory lobe development	9	4.45	0.00057
GO:0051224	negative regulation of protein transport	20	2.29	0.00182
GO:1904950	negative regulation of establishment of protein localization	20	2.22	0.00212
GO:0002252	immune effector process	35	1.76	0.00277
GO:0050709	negative regulation of protein secretion	15	2.47	0.00347
GO:0010817	regulation of hormone levels	36	1.69	0.004
GO:0002792	negative regulation of peptide secretion	15	2.32	0.00479
GO:0099537	trans-synaptic signaling	23	1.92	0.00521
GO:0046530	photoreceptor cell differentiation	9	3	0.00582
GO:0046883	regulation of hormone secretion	20	1.99	0.00622
GO:0043950	positive regulation of cAMP-mediated signaling	4	6.82	0.00639
GO:0008361	regulation of cell size	15	2.21	0.0066
GO:1903912	negative regulation of endoplasmic reticulum stress-induced eIF2 alpha phosphorylation	3	11.51	0.00664
GO:0071840	cellular component organization or biogenesis	265	1.17	0.00762
GO:0021954	central nervous system neuron development	11	2.52	0.00772
GO:0099536	synaptic signaling	24	1.81	0.00796
GO:0048701	embryonic cranial skeleton morphogenesis	8	3.07	0.00814
GO:0021889	olfactory bulb interneuron differentiation	4	6.14	0.00852
GO:0006396	RNA processing	44	1.54	0.00907
GO:0090305	nucleic acid phosphodiester bond hydrolysis	23	1.83	0.00947
GO:0051704	multi-organism process	118	1.28	0.0095
GO:0060718	chorionic trophoblast cell differentiation	3	9.21	0.0101
GO:0044782	cilium organization	21	1.85	0.0104
GO:0010467	gene expression	121	1.27	0.0106
GO:0002068	glandular epithelial cell development	5	4.26	0.0114
GO:0007155	cell adhesion	18	0.56	0.0114
GO:0022610	biological adhesion	18	0.56	0.0115
GO:0051254	positive regulation of RNA metabolic process	104	1.29	0.0117
GO:0001835	blastocyst hatching	6	3.54	0.0119
GO:0071684	organism emergence from protective structure	6	3.54	0.0119
GO:0035188	hatching	6	3.54	0.0119
GO:0050806	positive regulation of synaptic transmission	12	2.36	0.012
GO:0016070	RNA metabolic process	80	1.35	0.0121
GO:0001959	regulation of cytokine-mediated signaling pathway	13	2.19	0.0123
GO:0001754	eye photoreceptor cell differentiation	7	3.07	0.013
GO:0060760	positive regulation of response to cytokine stimulus	8	2.79	0.0131
GO:1903214	regulation of protein targeting to mitochondrion	4	5.11	0.014
GO:0007064	mitotic sister chromatid cohesion	4	5.11	0.014
GO:0021872	forebrain generation of neurons	9	2.56	0.014
GO:0043353	enucleate erythrocyte differentiation	3	7.67	0.0145
GO:0045944	positive regulation of transcription by RNA polymerase II	75	1.34	0.0146
GO:0001961	positive regulation of cytokine-mediated signaling pathway	7	2.98	0.0147
GO:0010770	positive regulation of cell morphogenesis involved in differentiation	12	2.25	0.0147
GO:0009792	embryo development ending in birth or egg hatching	54	1.42	0.015
GO:0021953	central nervous system neuron differentiation	19	1.89	0.0152
GO:0030031	cell projection assembly	25	1.71	0.0157
GO:0048278	vesicle docking	6	3.29	0.016
GO:0048285	organelle fission	23	1.75	0.0163
GO:0065008	regulation of biological quality	206	1.18	0.0164
GO:0016043	cellular component organization	255	1.16	0.0164
GO:0060759	regulation of response to cytokine stimulus	14	2.13	0.0165
GO:0006950	response to stress	152	1.22	0.0165
GO:0009987	cellular process	837	1.06	0.0169
GO:0060219	camera-type eye photoreceptor cell differentiation	4	4.72	0.0175
GO:0000729	DNA double-strand break processing	4	4.72	0.0175
GO:0003323	type B pancreatic cell development	4	4.72	0.0175
GO:0043009	chordate embryonic development	53	1.42	0.0178
GO:0006996	organelle organization	158	1.21	0.0187
GO:0001701	in utero embryonic development	36	1.53	0.0193
GO:1902680	positive regulation of RNA biosynthetic process	98	1.28	0.0193
GO:1903508	positive regulation of nucleic acid-templated transcription	98	1.28	0.0193
GO:0071577	zinc ion transmembrane transport	3	6.58	0.0198
GO:0018410	C-terminal protein amino acid modification	3	6.58	0.0198
GO:0060717	chorion development	3	6.58	0.0198
GO:0090501	RNA phosphodiester bond hydrolysis	14	2.01	0.0203
GO:1904888	cranial skeletal system development	9	2.38	0.0204
GO:2000828	regulation of parathyroid hormone secretion	2	15.34	0.0207
GO:2001255	positive regulation of histone H3-K36 trimethylation	2	15.34	0.0207
GO:0051967	negative regulation of synaptic transmission, glutamatergic	2	15.34	0.0207
GO:0070164	negative regulation of adiponectin secretion	2	15.34	0.0207
GO:0070163	regulation of adiponectin secretion	2	15.34	0.0207
GO:0070105	positive regulation of interleukin-6-mediated signaling pathway	2	15.34	0.0207
GO:0070103	regulation of interleukin-6-mediated signaling pathway	2	15.34	0.0207
GO:0045935	positive regulation of nucleobase-containing compound metabolic process	110	1.25	0.0209
GO:0007268	chemical synaptic transmission	20	1.79	0.0212
GO:0098916	anterograde trans-synaptic signaling	20	1.79	0.0212
GO:0008608	attachment of spindle microtubules to kinetochore	4	4.38	0.0214
GO:0010863	positive regulation of phospholipase C activity	4	4.38	0.0214
GO:0048706	embryonic skeletal system development	14	1.97	0.0221
GO:0007164	establishment of tissue polarity	5	3.49	0.0223
GO:0001736	establishment of planar polarity	5	3.49	0.0223
GO:0120031	plasma membrane bounded cell projection assembly	24	1.66	0.0224
GO:0045893	positive regulation of transcription, DNA-templated	93	1.28	0.0226
GO:0090304	nucleic acid metabolic process	108	1.25	0.0229
GO:0048873	homeostasis of number of cells within a tissue	6	2.97	0.0236
GO:1903432	regulation of TORC1 signaling	6	2.97	0.0236
GO:0098542	defense response to other organism	40	1.46	0.0237
GO:0050708	regulation of protein secretion	30	1.57	0.0253
GO:1903747	regulation of establishment of protein localization to mitochondrion	4	4.09	0.0258
GO:0016050	vesicle organization	16	1.83	0.0259
GO:0072173	metanephric tubule morphogenesis	3	5.75	0.026
GO:0035563	positive regulation of chromatin binding	3	5.75	0.026
GO:0010885	regulation of cholesterol storage	3	5.75	0.026
GO:0140014	mitotic nuclear division	13	2.01	0.0263
GO:0060271	cilium assembly	18	1.76	0.0265
GO:0060193	positive regulation of lipase activity	6	2.88	0.0267
GO:0007032	endosome organization	6	2.88	0.0267
GO:0060041	retina development in camera-type eye	13	1.99	0.0273
GO:0000280	nuclear division	21	1.72	0.0275
GO:0032535	regulation of cellular component size	25	1.6	0.0277
GO:0051223	regulation of protein transport	42	1.44	0.028
GO:0051707	response to other organism	59	1.35	0.028
GO:0010518	positive regulation of phospholipase activity	5	3.2	0.0296
GO:0021884	forebrain neuron development	5	3.2	0.0296
GO:1905515	non-motile cilium assembly	6	2.79	0.0299
GO:0051051	negative regulation of transport	31	1.53	0.0299
GO:0016197	endosomal transport	15	1.87	0.03
GO:0038034	signal transduction in absence of ligand	4	3.84	0.0308
GO:1900274	regulation of phospholipase C activity	4	3.84	0.0308
GO:0097192	extrinsic apoptotic signaling pathway in absence of ligand	4	3.84	0.0308
GO:0021879	forebrain neuron differentiation	7	2.5	0.0316
GO:0010822	positive regulation of mitochondrion organization	8	2.32	0.0317
GO:0045664	regulation of neuron differentiation	37	1.46	0.0317
GO:0006139	nucleobase-containing compound metabolic process	132	1.21	0.0324
GO:1903530	regulation of secretion by cell	44	1.42	0.0329
GO:1903215	negative regulation of protein targeting to mitochondrion	2	10.23	0.033
GO:2001253	regulation of histone H3-K36 trimethylation	2	10.23	0.033
GO:1902572	negative regulation of serine-type peptidase activity	2	10.23	0.033
GO:1902571	regulation of serine-type peptidase activity	2	10.23	0.033
GO:0060061	Spemann organizer formation	2	10.23	0.033
GO:0051639	actin filament network formation	2	10.23	0.033
GO:1990441	negative regulation of transcription from RNA polymerase II promoter in response to endoplasmic reticulum stress	2	10.23	0.033
GO:0090272	negative regulation of fibroblast growth factor production	2	10.23	0.033
GO:0090234	regulation of kinetochore assembly	2	10.23	0.033
GO:0036493	positive regulation of translation in response to endoplasmic reticulum stress	2	10.23	0.033
GO:0070340	detection of bacterial lipopeptide	2	10.23	0.033
GO:0000416	positive regulation of histone H3-K36 methylation	2	10.23	0.033
GO:0048386	positive regulation of retinoic acid receptor signaling pathway	2	10.23	0.033
GO:0051081	nuclear envelope disassembly	2	10.23	0.033
GO:0070142	synaptic vesicle budding	2	10.23	0.033
GO:0035610	protein side chain deglutamylation	2	10.23	0.033
GO:1900004	negative regulation of serine-type endopeptidase activity	2	10.23	0.033
GO:1900003	regulation of serine-type endopeptidase activity	2	10.23	0.033
GO:1903898	negative regulation of PERK-mediated unfolded protein response	2	10.23	0.033
GO:0030397	membrane disassembly	2	10.23	0.033
GO:1903867	extraembryonic membrane development	3	5.11	0.0332
GO:0010769	regulation of cell morphogenesis involved in differentiation	19	1.69	0.0332
GO:0035194	posttranscriptional gene silencing by RNA	6	2.71	0.0334
GO:0009605	response to external stimulus	105	1.24	0.0337
GO:0043207	response to external biotic stimulus	59	1.34	0.0342
GO:0070372	regulation of ERK1 and ERK2 cascade	5	0.41	0.0346
GO:0010821	regulation of mitochondrion organization	12	2	0.0359
GO:0035196	production of miRNAs involved in gene silencing by miRNA	4	3.61	0.0362
GO:0098742	cell-cell adhesion via plasma-membrane adhesion molecules	3	0.32	0.0363
GO:1902600	proton transmembrane transport	3	0.32	0.0367
GO:0032880	regulation of protein localization	60	1.33	0.0367
GO:0009607	response to biotic stimulus	60	1.33	0.0367
GO:0019722	calcium-mediated signaling	10	2.07	0.037
GO:0016441	posttranscriptional gene silencing	6	2.63	0.0372
GO:0061014	positive regulation of mRNA catabolic process	6	2.63	0.0372
GO:0034660	ncRNA metabolic process	25	1.59	0.0383
GO:0051046	regulation of secretion	46	1.38	0.0398
GO:0070201	regulation of establishment of protein localization	43	1.39	0.0405
GO:0007267	cell-cell signaling	40	1.42	0.0411
GO:0006829	zinc ion transport	3	4.6	0.0412
GO:0001682	tRNA 5'-leader removal	3	4.6	0.0412
GO:0099550	trans-synaptic signaling, modulating synaptic transmission	3	4.6	0.0412
GO:0010984	regulation of lipoprotein particle clearance	3	4.6	0.0412
GO:0016045	detection of bacterium	3	4.6	0.0412
GO:0061029	eyelid development in camera-type eye	3	4.6	0.0412
GO:0030901	midbrain development	6	2.56	0.0413
GO:0002066	columnar/cuboidal epithelial cell development	7	2.33	0.0417
GO:0030516	regulation of axon extension	7	2.33	0.0417
GO:0007212	dopamine receptor signaling pathway	4	3.41	0.0422
GO:0070918	production of small RNA involved in gene silencing by RNA	4	3.41	0.0422
GO:0018200	peptidyl-glutamic acid modification	4	3.41	0.0422
GO:0006195	purine nucleotide catabolic process	4	3.41	0.0422
GO:0031365	N-terminal protein amino acid modification	4	3.41	0.0422
GO:0030851	granulocyte differentiation	4	3.41	0.0422
GO:0031050	dsRNA processing	4	3.41	0.0422
GO:0007204	positive regulation of cytosolic calcium ion concentration	14	1.82	0.0424
GO:0001764	neuron migration	12	1.9	0.0427
GO:0010557	positive regulation of macromolecule biosynthetic process	108	1.22	0.0427
GO:0008152	metabolic process	470	1.09	0.0432
GO:0044060	regulation of endocrine process	5	2.84	0.0433
GO:0097581	lamellipodium organization	5	2.84	0.0433
GO:0006725	cellular aromatic compound metabolic process	141	1.19	0.0443
GO:0044770	cell cycle phase transition	12	1.88	0.0445
GO:0051480	regulation of cytosolic calcium ion concentration	16	1.72	0.0452
GO:1901360	organic cyclic compound metabolic process	150	1.18	0.0453
GO:0002286	T cell activation involved in immune response	6	2.49	0.0456
GO:0042461	photoreceptor cell development	6	2.49	0.0456
GO:0098813	nuclear chromosome segregation	16	1.7	0.0464
GO:0072367	regulation of lipid transport by regulation of transcription from RNA polymerase II promoter	2	7.67	0.0476
GO:0007158	neuron cell-cell adhesion	2	7.67	0.0476
GO:0072174	metanephric tubule formation	2	7.67	0.0476
GO:0060164	regulation of timing of neuron differentiation	2	7.67	0.0476
GO:0006542	glutamine biosynthetic process	2	7.67	0.0476
GO:0014047	glutamate secretion	2	7.67	0.0476
GO:0099703	induction of synaptic vesicle exocytosis by positive regulation of presynaptic cytosolic calcium ion concentration	2	7.67	0.0476
GO:0099533	positive regulation of presynaptic cytosolic calcium concentration	2	7.67	0.0476
GO:0090230	regulation of centromere complex assembly	2	7.67	0.0476
GO:2000074	regulation of type B pancreatic cell development	2	7.67	0.0476
GO:0005513	detection of calcium ion	2	7.67	0.0476
GO:0050923	regulation of negative chemotaxis	2	7.67	0.0476
GO:0090080	positive regulation of MAPKKK cascade by fibroblast growth factor receptor signaling pathway	2	7.67	0.0476
GO:0099191	trans-synaptic signaling by BDNF	2	7.67	0.0476
GO:0099183	trans-synaptic signaling by BDNF, modulating synaptic transmission	2	7.67	0.0476
GO:0032056	positive regulation of translation in response to stress	2	7.67	0.0476
GO:0051138	positive regulation of NK T cell differentiation	2	7.67	0.0476
GO:0036066	protein O-linked fucosylation	2	7.67	0.0476
GO:0042494	detection of bacterial lipoprotein	2	7.67	0.0476
GO:0030388	fructose 1,6-bisphosphate metabolic process	2	7.67	0.0476
GO:0072673	lamellipodium morphogenesis	2	7.67	0.0476
GO:0016071	mRNA metabolic process	29	1.48	0.048
GO:2000116	regulation of cysteine-type endopeptidase activity	4	0.39	0.0481
GO:0071364	cellular response to epidermal growth factor stimulus	5	2.74	0.0485
GO:0006929	substrate-dependent cell migration	4	3.23	0.0487
GO:0070509	calcium ion import	4	3.23	0.0487
GO:1904467	regulation of tumor necrosis factor secretion	4	3.23	0.0487
GO:0003309	type B pancreatic cell differentiation	4	3.23	0.0487
GO:0016482	cytosolic transport	11	1.99	0.0493
GO:0032879	regulation of localization	148	1.18	0.0495

## Sheet: Table S14
Table S14. QTLs overlapped with regions of DLW-specific selection
Chr.	Pos. (Mb)	P-value	QTL item	Overlapped QTL counts	Reference	Breed
1	53650001-54325000	<0.001	Dressing percentage	2	Stratz et al. 2018	Meishan, Pietrain, Wild boar
1	54575001-56250000	0.001	Age at puberty	2	Nonneman et al. 2014	Duroc, Yorkshire, Landrace
1	54575001-56250000	0.001	Dressing percentage	6	Stratz et al. 2018	Meishan, Pietrain, Wild boar
1	56300001-56925000	0.001	Body depth	2	Fan et al. 2009	Large white, Landrace
1	56300001-56925000	0.001	body length	2	Fan et al. 2009	Large white, Landrace
1	56300001-56925000	0.001	Loin muscle area	2	Fan et al. 2009	Yorkshire, Berkshire
1	56300001-56925000	0.001	Body width	2	Fan et al. 2009	Large white, Landrace
1	68300001-70800000	<0.001	CD4-positive, CD8-negative leukocyte percentage	2	Lu et al. 2012	Yorkshire, Landrace, Songliao Black
1	74225001-75200000	0.002	Maternal infanticide	3	Quilter et al. 2012	NA
1	74225001-75200000	0.002	Intermuscular fat content	3	Fontanesi et al. 2017	Large white
1	82175001-83400000	0.004	Feed conversion ratio	3	Horodyska et al. 2017	Pietrain
1	82175001-83400000	0.004	Dressing percentage	2	Stratz et al. 2018	Meishan, Pietrain, Wild boar
1	83475001-83500000	0.058	Feed conversion ratio	2	Horodyska et al. 2017	Pietrain
1	83650001-89150000	<0.001	Mean corpuscular volume	2	Ponsuksili et al. 2016	German landrace
1	83650001-89150000	<0.001	Feed conversion ratio	9	Horodyska et al. 2017	Pietrain
1	83650001-89150000	<0.001	Meat color a*	2	Ponsuksili et al. 2014	German landrace
1	83650001-89150000	<0.001	Total number born alive	2	Wu et al. 2018, Tao et al. 2013	Yorkshire, Landrace,
1	83650001-89150000	<0.001	Mean corpuscular hemoglobin content	2	Ponsuksili et al. 2016	German landrace
1	89175001-90550000	0.001	Mean corpuscular hemoglobin content	3	Ponsuksili et al. 2016	German landrace
1	119250001-119700000	<0.001	Sperm motility	3	Diniz et al. 2014	Large white
1	119250001-119700000	<0.001	Mean corpuscular volume	3	Ponsuksili et al. 2016	German landrace
1	156550001-157000000	0.009	Litter weight, piglets born alive	2	Coster et al. 2012	Large white
1	156550001-157000000	0.009	Litter size	2	Coster et al. 2012	Large white
1	212825001-213550000	0.002	Coping behavior	4	Ponsuksili et al. 2015	German landrace
1	242675001-243150000	0.001	Feed conversion ratio	2	Horodyska et al. 2017	Pietrain
2	32275001-33050000	0.003	Intramuscular fat content	4	Won et al. 2018	Berkshire
2	32275001-33050000	0.003	Mean corpuscular volume	4	Zhang et al. 2016	Duroc, Erhualian
2	32275001-33050000	0.003	Intermuscular fat content	2	Fontanesi et al. 2017	Large white
2	35800001-36525000	<0.001	Teat number	2	Rohrer et al. 2017	Duroc, Yorkshire, Landrace
2	61825001-62275000	0.004	Mean corpuscular hemoglobin content	2	Zhang et al. 2014	Sutai
2	84500001-85075000	0.007	Mean corpuscular volume	2	Zhang et al. 2014	Sutai
3	39100001-39550000	0.008	CD8-negative leukocyte percentage	3	Zhang et al. 2016	Duroc, Erhualian
3	39100001-39550000	0.008	CD8-positive leukocyte percentage	3	Zhang et al. 2016	Duroc, Erhualian
3	48950001-49400000	0.007	CD8-negative leukocyte percentage	13	Zhang et al. 2016	Duroc, Erhualian
3	48950001-49400000	0.007	CD8-positive leukocyte percentage	13	Zhang et al. 2016	Duroc, Erhualian
3	52000001-52450000	0.008	CD8-negative leukocyte percentage	7	Zhang et al. 2016	Duroc, Erhualian
3	52000001-52450000	0.008	CD8-positive leukocyte percentage	7	Zhang et al. 2016	Duroc, Erhualian
3	52000001-52450000	0.008	CD3-negative, CD8-negative leukocyte percentage	7	Zhang et al. 2016	Duroc, Erhualian
3	65950001-66500000	0.003	CD3-negative, CD8-negative leukocyte percentage	15	Zhang et al. 2016	Duroc, Erhualian
3	65950001-66500000	0.003	CD8-positive leukocyte percentage	15	Zhang et al. 2016	Duroc, Erhualian
3	65950001-66500000	0.003	CD8-negative leukocyte percentage	15	Zhang et al. 2016	Duroc, Erhualian
3	66600001-67050000	0.008	CD8-positive leukocyte percentage	13	Zhang et al. 2016	Duroc, Erhualian
3	66600001-67050000	0.008	CD8-negative leukocyte percentage	13	Zhang et al. 2016	Duroc, Erhualian
3	66600001-67050000	0.008	CD3-negative, CD8-negative leukocyte percentage	13	Zhang et al. 2016	Duroc, Erhualian
3	69300001-69775000	0.007	CD8-negative leukocyte percentage	3	Zhang et al. 2016	Duroc, Erhualian
3	69300001-69775000	0.007	CD8-positive leukocyte percentage	3	Zhang et al. 2016	Duroc, Erhualian
3	69300001-69775000	0.007	CD3-negative, CD8-negative leukocyte percentage	3	Zhang et al. 2016	Duroc, Erhualian
3	73825001-74350000	0.005	CD3-negative, CD8-negative leukocyte percentage	8	Zhang et al. 2016	Duroc, Erhualian
3	73825001-74350000	0.005	CD8-positive leukocyte percentage	8	Zhang et al. 2016	Duroc, Erhualian
3	73825001-74350000	0.005	CD8-negative leukocyte percentage	8	Zhang et al. 2016	Duroc, Erhualian
3	82475001-82925000	0.008	CD3-negative, CD8-negative leukocyte percentage	3	Zhang et al. 2016	Duroc, Erhualian
3	97625001-98150000	0.002	CD3-negative, CD8-negative leukocyte percentage	8	Zhang et al. 2016	Duroc, Erhualian
3	99250001-99725000	0.003	CD3-negative, CD8-negative leukocyte percentage	6	Zhang et al. 2016	Duroc, Erhualian
3	112425001-112875000	0.009	Coping behavior	2	Ponsuksili et al. 2015	German landrace
4	25575001-26025000	0.001	Left teat number	2	Rohrer et al. 2017	Duroc, Yorkshire, Landrace
4	25575001-26025000	0.001	Teat number	2	Rohrer et al. 2017	Duroc, Yorkshire, Landrace
4	61725001-62175000	0.002	pH 24 hr post-mortem (loin)	2	Ponsuksili et al. 2014	German landrace, Large white, Pietrain
4	63625001-64075000	0.006	Monounsaturated fatty acid content	21	van et al. 2017	Duroc
4	63625001-64075000	0.006	Palmitic acid content	21	van et al. 2017	Duroc
4	63625001-64075000	0.006	Saturated fatty acid content	21	van et al. 2017, Sato et al. 2017	Duroc
4	63625001-64075000	0.006	Oleic acid content	21	van et al. 2017	Duroc
4	63625001-64075000	0.006	Stearic acid content	21	van et al. 2017	Duroc
4	63625001-64075000	0.006	Palmitoleic acid content	21	van et al. 2017	Duroc
4	98525001-98975000	0.01	Arachidonic acid to dihomo-gamma-linolenic acid ratio	2	Zhang et al. 2016	Duroc, Yorkshire, Landrace, Erhualian, Sutai, Laiwu
5	6500001-6975000	0.002	Intramuscular fat content	4	Won et al. 2018	Berkshire
6	41675001-43700000	0.002	Hemolytic complement activity (classical pathway)	2	Wimmers, et al. 2009	Duroc
6	41675001-43700000	0.002	pH 45 minutes post mortem	3	Ponsuksili et al. 2014	German landrace
6	41675001-43700000	0.002	Impedance 24 hours postmortem	2	Ponsuksili et al. 2014	German landrace
6	41675001-43700000	0.002	Spinal curvature	2	Lindholm-Perry et al. 2010	Duroc, Yorkshire, Landrace
6	41675001-43700000	0.002	Drip loss	2	Ponsuksili et al. 2014	German landrace
6	41675001-43700000	0.002	Mean platelet volume	4	Wang et al. 2013	Large white, Landrace, Songliao Black
6	45425001-46025000	0.008	Mean corpuscular hemoglobin concentration	8	Zhang et al. 2014	Sutai
6	45425001-46025000	0.008	Mean platelet volume	8	Wang et al. 2013	Large white, Landrace, Songliao Black
6	81800001-82500000	0.006	Thoracic vertebra number	2	Rohrer et al. 2015	Duroc, Yorkshire, Landrace
7	20000001-20450000	0.006	Mean corpuscular hemoglobin concentration	14	Zhang et al. 2016	Duroc, Erhualian
7	20000001-20450000	0.006	Mean corpuscular volume	5	Zhang et al. 2014	Sutai
7	92400001-92850000	0.003	Age at puberty	3	Nonneman et al. 2014	Duroc, Yorkshire, Landrace
7	102725001-103525000	0.001	Teat number	3	Lopes et al. 2014, Verardo et al. 2016	Large white, Landrace
7	102725001-103525000	0.001	Number of ribs	2	Zhang et al. 2018, Zhang et al. 2016	Large white, Minzhu, Tongcheng
7	102725001-103525000	0.001	Conformation score	2	Le et al. 2017	Duroc, Yorkshire
7	111575001-112550000	<0.001	Teat number	3	Arakawa et al. 2015	Duroc
8	11225001-11700000	0.002	Corpus luteum number	2	Schneider et al. 2014	Duroc, Yorkshire, Landrace
8	29625001-31100000	<0.001	Obesity index	2	Kogelman et al. 2014	Duroc, Yorkshire, Goettingen minipig
8	31150001-31950000	<0.001	Lymphocyte number	17	Zhang et al. 2016	Duroc, Erhualian
8	35625001-36075000	0.006	Red blood cell count	2	Jung et al. 2014	Landrace, Korean native pig
8	40000001-40475000	0.001	Mean corpuscular volume	2	Jung et al. 2014	Landrace, Korean native pig
8	40775001-41250000	0.001	Mean corpuscular volume	2	Jung et al. 2014	Landrace, Korean native pig
8	43875001-44350000	0.004	Mean corpuscular volume	2	Luo et al. 2012, Chen et al. 2012	Large white, Minzhu, Duroc, Erhualian
8	47300001-48300000	0.009	Mean corpuscular volume	2	Luo et al. 2012	Large white, Minzhu
8	83900001-84375000	0.001	Lymphocyte number	5	Zhang et al. 2016	Duroc, Erhualian
9	72975001-73650000	0.002	Feed conversion ratio	2	Wang et al. 2015	Duroc
9	123725001-124175000	0.008	Plateletcrit	2	Ponsuksili et al. 2016	German landrace
9	125100001-126400000	0.002	Hind leg conformation	4	Fan et al. 2011	Large white, Landrace
10	4725001-5200000	0.006	Lean meat percentage	2	Reyer et al. 2017	NA
10	32100001-32550000	0.007	Mean corpuscular volume	2	Ponsuksili et al. 2016	German landrace
11	19200001-19700000	<0.001	Intramuscular fat content	3	Won et al. 2018, Ros-Freixedes et al. 2016	Berkshire, Nelore
11	25450001-25900000	0.01	Skin injury due to aggression	2	Wurtz, et al. 2018	Yorkshire
12	750001-1225000	<0.001	Palmitic acid to myristic acid ratio	2	Zhang et al. 2016	Duroc, Yorkshire, Landrace, Erhualian, Sutai, Laiwu
12	750001-1225000	<0.001	Myristic acid content	2	Sato et al. 2017	Duroc
13	36225001-36675000	0.009	mummified pigs	3	Onteru et al. 2012	Large white, Landrace
13	175825001-176475000	0.005	Maternal infanticide	3	Quilter et al. 2012	NA
14	43650001-44100000	0.001	Teat number	2	Verardo et al. 2016, Rohrer et al. 2017	Large white, Duroc, Yorkshire, Landrace
14	134525001-134975000	0.002	Number of visits to feeder per day	2	Do et al. 2013	Duroc
15	69025001-69500000	0.008	Mean corpuscular hemoglobin content	2	Ponsuksili et al. 2016	German landrace
15	79650001-80100000	0.007	Number of stillborn	2	Schneider et al. 2015	Duroc, Yorkshire, Landrace
15	131975001-132425000	0.004	pH 24 hr post-mortem (loin)	8	Verardo et al. 2017	Yorkshire
16	39575001-40175000	<0.001	Coping behavior	2	Ponsuksili et al. 2015	German landrace
16	44725001-45225000	0.002	Eicosenoic acid to eicosanoic acid ratio	2	Zhang et al. 2016	Duroc, Yorkshire, Landrace, Erhualian, Sutai, Laiwu
16	44725001-45225000	0.002	Arachidic acid to stearic acid ratio	2	Zhang et al. 2016	Duroc, Yorkshire, Landrace, Erhualian, Sutai, Laiwu
16	46850001-47325000	0.006	Eicosenoic acid to eicosanoic acid ratio	2	Zhang et al. 2016	Duroc, Yorkshire, Landrace, Erhualian, Sutai, Laiwu
16	46850001-47325000	0.006	Arachidic acid to stearic acid ratio	3	Zhang et al. 2016	Duroc, Yorkshire, Landrace, Erhualian, Sutai, Laiwu
16	62550001-63000000	0.009	Gait score (overall)	2	Fan et al. 2011	Large white, Landrace
16	62550001-63000000	0.009	Corpus luteum number	2	Schneider et al. 2014	Duroc, Yorkshire, Landrace
18	26525001-26975000	0.007	Intramuscular fat content	2	Nonneman et al. 2013	Duroc, Yorkshire, Landrace
18	26525001-26975000	0.007	Feed intake per feeding	3	Do et al. 2013	Duroc

## Sheet: Table S15
Table S15. QTLs overlapped with regions of DU-specific selection
Chr.	Pos. (Mb)	P-value	QTL item	Overlaped QTL counts	Reference	Breed
2	1675001-2525000	0.00154201	Lean meat percentage	2	Liu et al. 2014	Large white, Minzhu
2	1675001-2525000	0.00154201	Ham meat percentage	3	Liu et al. 2014	Large white, Minzhu
2	2775001-3325000	0.00623761	Mean corpuscular volume	4	Zhang et al. 2016	Duroc, Erhualian
2	2775001-3325000	0.00623761	Loin muscle area	3	Fan et al. 2011, Kim, et al. 2005, Estelle, et al. 2005	Large white, Landrace, Iberian, Yorkshire, Berkshire
2	2775001-3325000	0.00623761	Backfat at last rib	2	Kim, et al. 2005, Estelle, et al. 2005	Large white, Duroc, Berkshire
2	2775001-3325000	0.00623761	Dressing percentage	2	Stratz et al. 2018	Meishan, Pietrain, Wild boar
2	2775001-3325000	0.00623761	Lean meat percentage	4	Vykoukalova, et al. 2006, Liu et al. 2014	Large white, Minzhu
2	2775001-3325000	0.00623761	Ham weight	2	Fontanesi et al. 2010, Estelle, et al. 2005	Large white
2	2775001-3325000	0.00623761	body length	2	Fan et al. selection	Large white, Landrace
2	2775001-3325000	0.00623761	Ham meat percentage	3	Liu et al. 2014	Large white, Minzhu
2	135525001-136675000	0.00140143	Days to 100 kg	2	Wang et al. 2015	Duroc
5	77750001-78225000	0.000229975	Coping behavior	2	Ponsuksili et al. 2015	German landrace
6	70050001-70550000	0.00280569	Neutrophil percentage	4	Zhang et al. 2016	Duroc, Erhualian
6	70050001-70550000	0.00280569	Neutrophil count	9	Zhang et al. 2016	Duroc, Erhualian
7	27175001-28350000	0.00239174	Mean corpuscular volume	9	Zhang et al. 2014, Zou, et al. 2008	Sutai, Duroc, Erhualian
7	51800001-52450000	0.00164432	Dressing percentage	2	Stratz et al. 2018	Meishan, Pietrain, Wild boar
7	51800001-52450000	0.00164432	Cis-11-Eicosenoic acid to oleic acid ratio	2	Zhang et al. 2016	Duroc, Yorkshire, Landrace, Erhualian, Sutai, Laiwu
8	103875001-104275000	0.0075037	Litter weight, piglets born alive	2	Wu et al. 2018	Yorkshire, Landrace
12	60225001-60575000	0.00382908	Intramuscular fat content	7	Won et al. 2018, Luo et al. 2012	Berkshire, Large white, Minzhu
12	60625001-61075000	0.00709541	Marbling	5	Wang et al. 2015, Luo et al. 2012	Large white, Minzhu
12	60625001-61075000	0.00709541	Intramuscular fat content	5	Wang et al. 2015, Luo et al. 2012	Large white, Minzhu
13	51075001-51600000	0.00037101	Residual feed intake	2	Bai. et al. 2017	NA
14	70250001-70700000	0.00118437	Intramuscular fat content	2	Won et al. 2018	Berkshire
14	75550001-76250000	0.000931398	White blood cell number	2	Zhang et al. 2016	Duroc, Erhualian
14	77000001-78075000	0.00116137	Lymphocyte number	4	Ponsuksili et al. 2016	German landrace
14	77000001-78075000	0.00116137	Thoracic vertebra number	2	Rohrer et al. 2015	Duroc, Yorkshire, Landrace
14	118725001-119175000	0.000839409	Monounsaturated fatty acid content	26	van et al. 2017	Duroc
14	118725001-119175000	0.000839409	Saturated fatty acid content	26	van et al. 2017	Duroc
14	118725001-119175000	0.000839409	Palmitic acid content	26	van et al. 2017	Duroc
14	118725001-119175000	0.000839409	Oleic acid content	26	van et al. 2017	Duroc
14	118725001-119175000	0.000839409	Stearic acid content	26	van et al. 2017	Duroc
14	118725001-119175000	0.000839409	Palmitoleic acid content	27	van et al. 2017	Duroc
15	56525001-58875000	0.00101189	pH 24 hr post-mortem (loin)	2	Verardo et al. 2017	Yorkshire

[truncated: 4 more sheets: Table S16, Table S17, Table S18, Sheet1]
